# Supplementary material for: Impact of the COVID-19 Pandemic on Clinical Findings in Medical Imaging Exams in a Nationwide Israeli Health Organization: Observational Study
Source: JMIR Form Res. 2023 May 2;7:e42930. doi: 10.2196/42930 (PMC10156149; doi:10.2196/42930)
Supplement: Multimedia Appendix 2 [file formative_v7i1e42930_app2.xlsx]

## Sheet: README
Table	Name	Explanation
S1	COVID-19 vs. pre-COVID-19 comparison of daily utilization measures in the general population.	Columns “PRECOVID”, “COVID”,“WAVE1”, “WAVE2” and “WAVE34” contain mean±standard deviation (SD) of measured values for the corresponding periods. These column, excluding “PRECOVID”, contain the SMD w.r.t. to the pre-covid period, and the computed P-value. Statistical tests that use balancing weights by IPW and AdvBal are noted in the “Measure” column with “[ipw adjusted]” and “[adv adjusted]”, res…
S2	The characteristics of the vaccine-hesitant population compared to the vaccinated population.	The “ALL” column contains the mean±SD of the measured characteristic for vaccine-hesitant vs. vaccinated, followed by the SMD and the P-value. P-values that survived the correction for multiple testing at FDR 0.05 were designated by “*”.
S3	COVID-19 vs. pre-COVID-19 comparison of utilization measures in the vaccine-hesitant population.	See Supplementary Table S1 for explanations.
S4	Evaluation of the finding risk models with all features.	The “ALL” column contains the AUC and 95% confidence interval for the full model vs. the model without time-based features, followed by the P-value for the difference between the two AUCs. P-values that survived the correction for multiple testing at FDR 0.05 were designated by “*”.
S5	Covid vs. pre-covid comparison of utilization measures: COVID-19 vs. pre-COVID-19 comparison of finding measures.	See Supplementary Table S1 for explanations.
S6	Estimated causal effects of COVID-19 infection, hospitalization and vaccination in various exam classes.	The content of the columns “Measure” and “Max bias” are as described for Table S1. Column “WAVE34” contains the number of patients in the exposure (“n_1”) and the control (“n_0”) groups, followed by the estimated effect (log odds ratio), its 95% confidence interval and the P-value. P-values that survived the correction for multiple testing at FDR 0.05 were designated by “*”.

## Sheet: S1 imaging utilization
Table	Modality	Measure	Test	PRECOVID	COVID	WAVE1	WAVE2	WAVE34	Max bias
Table S1 utilization	ALL	Daily # Patients	t test	1456.5 (107.8)	1593.4 (251.8) +0.50 5e-19 *	1103.7 (319.9) -1.05 6e-10 *	1606.0 (117.2) +0.94 2e-26 *	1714.6 (93.1) +1.82 2e-96 *
Table S1 utilization	MG	Daily # Patients	t test	530.4 (54.9)	558.9 (118.8) +0.22 6e-05 *	333.0 (149.5) -1.25 3e-12 *	571.4 (58.5) +0.51 2e-10 *	610.3 (54.4) +1.04 2e-42 *
Table S1 utilization	US-breast	Daily # Patients	t test	443.1 (38.6)	492.0 (91.2) +0.49 1e-18 *	324.4 (109.5) -1.03 1e-09 *	485.8 (46.1) +0.71 1e-16 *	540.6 (41.5) +1.72 2e-83 *
Table S1 utilization	US-other	Daily # Patients	t test	291.9 (57.0)	311.4 (68.4) +0.22 1e-04 *	211.6 (86.3) -0.78 5e-08 *	312.3 (45.7) +0.28 2e-04 *	337.2 (49.2) +0.60 4e-18 *
Table S1 utilization	CT	Daily # Patients	t test	361.9 (35.2)	397.2 (59.1) +0.51 1e-19 *	307.1 (64.3) -0.75 4e-07 *	411.1 (45.4) +0.86 2e-21 *	411.6 (42.6) +0.90 3e-32 *
Table S1 utilization	MR	Daily # Patients	t test	111.0 (11.8)	138.1 (22.1) +1.08 7e-67 *	108.5 (16.8) -0.12 0.3	130.3 (16.4) +0.96 2e-24 *	151.1 (15.7) +2.04 4e-93 *
Table S1 utilization	ALL	Daily % Women	t test	74.0 (1.8)	73.0 (2.5) -0.33 4e-09 *	69.2 (4.0) -1.11 5e-11 *	73.4 (1.4) -0.27 3e-04 *	73.7 (1.6) -0.12 0.06
Table S1 utilization	MG	Daily % Women	t test	99.4 (0.4)	99.2 (0.4) -0.31 7e-08 *	99.1 (0.5) -0.54 5e-05 *	99.3 (0.3) -0.32 3e-05 *	99.3 (0.4) -0.23 7e-04 *
Table S1 utilization	US-breast	Daily % Women	t test	98.8 (0.5)	98.7 (0.5) -0.15 0.008 *	98.6 (0.6) -0.28 0.02 *	98.7 (0.5) -0.22 0.005 *	98.8 (0.5) -0.07 0.3
Table S1 utilization	US-other	Daily % Women	t test	55.3 (3.6)	54.9 (3.7) -0.07 0.2	51.4 (5.5) -0.60 1e-05 *	56.1 (3.0) +0.18 0.02 *	55.0 (2.9) -0.05 0.5
Table S1 utilization	CT	Daily % Women	t test	52.5 (2.8)	52.0 (2.7) -0.13 0.02 *	49.9 (3.8) -0.57 2e-05 *	52.1 (2.4) -0.11 0.1	52.5 (2.3) +0.00 1.0
Table S1 utilization	MR	Daily % Women	t test	58.4 (7.8)	56.9 (7.2) -0.14 0.02 *	56.6 (7.7) -0.16 0.1	56.9 (7.8) -0.13 0.09	57.0 (6.6) -0.14 0.04
Table S1 utilization	ALL	Daily Age	t test	55.9 (0.6)	55.4 (0.9) -0.47 1e-16 *	54.0 (1.4) -1.22 4e-12 *	55.6 (0.5) -0.35 7e-06 *	55.5 (0.7) -0.37 9e-08 *
Table S1 utilization	MG	Daily Age	t test	57.1 (0.9)	56.9 (1.2) -0.19 5e-04 *	54.9 (1.8) -1.17 6e-12 *	57.3 (0.7) +0.12 0.1	57.1 (0.7) -0.05 0.5
Table S1 utilization	US-breast	Daily Age	t test	52.2 (0.8)	52.0 (1.2) -0.18 0.001 *	50.2 (1.8) -1.07 2e-10 *	52.4 (0.9) +0.17 0.03 *	52.1 (0.9) -0.08 0.2
Table S1 utilization	US-other	Daily Age	t test	58.3 (1.2)	57.6 (1.4) -0.37 8e-11 *	56.6 (2.1) -0.75 3e-07 *	57.8 (1.2) -0.29 2e-04 *	57.8 (1.2) -0.31 5e-06 *
Table S1 utilization	CT	Daily Age	t test	56.7 (1.0)	56.1 (1.1) -0.36 3e-10 *	55.4 (1.2) -0.87 6e-10 *	56.0 (1.0) -0.49 1e-09 *	56.4 (1.1) -0.16 0.02 *
Table S1 utilization	MR	Daily Age	t test	50.3 (1.5)	49.8 (1.5) -0.20 4e-04 *	49.5 (1.5) -0.38 8e-04 *	49.7 (1.6) -0.24 0.002 *	50.0 (1.5) -0.12 0.07
Table S1 utilization	ALL	Daily % Age 60+	t test	42.8 (1.9)	41.3 (2.7) -0.45 2e-15 *	37.6 (3.7) -1.25 5e-13 *	41.9 (1.7) -0.35 5e-06 *	41.9 (2.1) -0.33 2e-06 *
Table S1 utilization	MG	Daily % Age 60+	t test	41.2 (3.4)	39.4 (4.6) -0.32 1e-08 *	32.1 (6.4) -1.28 2e-13 *	40.8 (2.9) -0.11 0.1	40.4 (3.0) -0.19 0.005 *
Table S1 utilization	US-breast	Daily % Age 60+	t test	28.9 (2.7)	28.0 (3.5) -0.21 2e-04 *	23.4 (4.7) -1.03 1e-10 *	29.0 (2.5) +0.03 0.7	28.5 (2.6) -0.11 0.1
Table S1 utilization	US-other	Daily % Age 60+	t test	52.1 (3.4)	50.2 (4.1) -0.35 9e-10 *	47.0 (5.8) -0.75 3e-07 *	50.7 (3.6) -0.28 4e-04 *	50.7 (3.6) -0.27 6e-05 *
Table S1 utilization	CT	Daily % Age 60+	t test	46.9 (3.0)	45.5 (3.4) -0.31 5e-08 *	43.2 (3.7) -0.80 6e-09 *	45.2 (3.0) -0.40 3e-07 *	46.3 (3.3) -0.13 0.06
Table S1 utilization	MR	Daily % Age 60+	t test	30.0 (4.9)	29.2 (4.4) -0.12 0.03 *	27.8 (4.6) -0.34 0.002 *	29.1 (4.0) -0.16 0.03 *	29.8 (4.5) -0.04 0.5
Table S1 utilization	ALL	Daily % comorbidity Bmi [unadjusted]	t test	73.4 (1.3)	72.7 (1.4) -0.40 5e-12 *	71.8 (1.9) -0.72 3e-07 *	73.1 (1.1) -0.22 0.003 *	72.7 (1.3) -0.42 7e-10 *	-0.07 [l] age
Table S1 utilization	ALL	Daily % comorbidity Bmi [adv adjusted]	t test	73.4 (1.3)	72.9 (1.4) -0.28 8e-07 *	72.3 (2.0) -0.46 5e-04 *	72.9 (1.2) -0.32 2e-05 *	73.1 (1.3) -0.20 0.003 *	-0.01 [l] age
Table S1 utilization	ALL	Daily % comorbidity Bmi [ipw adjusted]	t test	73.4 (1.3)	73.0 (1.3) -0.22 1e-04 *	72.7 (1.9) -0.33 0.009 *	73.3 (1.1) -0.09 0.2	73.0 (1.2) -0.27 7e-05 *	-0.00 [l] age
Table S1 utilization	ALL	Daily % comorbidity Hypertension [unadjusted]	t test	33.5 (1.6)	32.2 (1.7) -0.53 6e-20 *	31.0 (2.5) -0.83 1e-08 *	32.3 (1.5) -0.54 5e-12 *	32.5 (1.5) -0.45 6e-11 *	-0.07 [l] age
Table S1 utilization	ALL	Daily % comorbidity Hypertension [adv adjusted]	t test	33.5 (1.6)	32.5 (1.8) -0.40 3e-12 *	32.5 (2.5) -0.33 0.01 *	31.9 (1.5) -0.71 3e-18 *	33.0 (1.6) -0.24 3e-04 *	-0.01 [l] age
Table S1 utilization	ALL	Daily % comorbidity Hypertension [ipw adjusted]	t test	33.5 (1.6)	32.9 (1.7) -0.26 6e-06 *	32.9 (2.6) -0.21 0.1	32.7 (1.5) -0.35 5e-06 *	33.0 (1.5) -0.22 0.001 *	-0.00 [l] age
Table S1 utilization	ALL	Daily % comorbidity Diabetes [unadjusted]	t test	14.4 (1.0)	13.8 (1.0) -0.43 2e-13 *	13.5 (1.5) -0.48 3e-04 *	13.8 (0.9) -0.44 1e-08 *	13.8 (0.9) -0.41 2e-09 *	-0.07 [l] age
Table S1 utilization	ALL	Daily % comorbidity Diabetes [adv adjusted]	t test	14.4 (1.0)	13.9 (1.0) -0.33 7e-09 *	14.0 (1.5) -0.22 0.08	13.6 (0.9) -0.54 6e-12 *	14.1 (0.9) -0.24 4e-04 *	-0.01 [l] age
Table S1 utilization	ALL	Daily % comorbidity Diabetes [ipw adjusted]	t test	14.4 (1.0)	14.0 (1.0) -0.24 2e-05 *	14.2 (1.5) -0.09 0.5	14.0 (0.9) -0.32 3e-05 *	14.0 (0.9) -0.25 2e-04 *	-0.00 [l] age
Table S1 utilization	ALL	Daily % comorbidity Ckd [unadjusted]	t test	19.6 (1.2)	18.5 (1.2) -0.67 2e-29 *	17.9 (1.6) -0.83 6e-09 *	18.8 (1.1) -0.48 1e-09 *	18.4 (1.0) -0.78 7e-28 *	-0.07 [l] age
Table S1 utilization	ALL	Daily % comorbidity Ckd [adv adjusted]	t test	19.6 (1.2)	18.6 (1.2) -0.57 6e-22 *	19.3 (1.6) -0.17 0.2	18.6 (1.1) -0.63 6e-15 *	18.5 (1.1) -0.67 2e-21 *	-0.01 [l] age
Table S1 utilization	ALL	Daily % comorbidity Ckd [ipw adjusted]	t test	19.6 (1.2)	18.9 (1.2) -0.38 4e-11 *	19.3 (1.7) -0.13 0.3	19.1 (1.1) -0.29 2e-04 *	18.7 (1.0) -0.54 4e-15 *	-0.00 [l] age
Table S1 utilization	ALL	Daily % comorbidity Cardio [unadjusted]	t test	13.8 (1.0)	13.7 (1.0) -0.08 0.1	13.7 (1.3) -0.03 0.8	13.8 (1.0) +0.01 0.9	13.5 (1.0) -0.16 0.02 *	-0.07 [l] age
Table S1 utilization	ALL	Daily % comorbidity Cardio [adv adjusted]	t test	13.8 (1.0)	13.8 (1.1) +0.01 0.9	14.2 (1.4) +0.24 0.06	13.8 (1.0) -0.02 0.8	13.7 (1.1) -0.05 0.5	-0.01 [l] age
Table S1 utilization	ALL	Daily % comorbidity Cardio [ipw adjusted]	t test	13.8 (1.0)	13.9 (1.1) +0.07 0.2	14.2 (1.4) +0.27 0.03 *	13.9 (1.0) +0.10 0.2	13.8 (1.0) -0.01 0.9	-0.00 [l] age
Table S1 utilization	ALL	Daily % comorbidity Cancer [unadjusted]	t test	17.6 (1.3)	17.3 (1.3) -0.19 7e-04 *	18.7 (1.2) +0.61 2e-07 *	17.4 (1.3) -0.12 0.1	16.8 (1.0) -0.50 2e-13 *	-0.07 [l] age
Table S1 utilization	ALL	Daily % comorbidity Cancer [adv adjusted]	t test	17.6 (1.3)	17.5 (1.6) -0.03 0.6	20.1 (1.5) +1.26 3e-16 *	17.4 (1.4) -0.10 0.2	17.0 (1.0) -0.38 9e-09 *	-0.01 [l] age
Table S1 utilization	ALL	Daily % comorbidity Cancer [ipw adjusted]	t test	17.6 (1.3)	17.6 (1.5) +0.02 0.8	20.0 (1.3) +1.28 1e-17 *	17.6 (1.3) +0.00 1.0	17.0 (1.0) -0.34 3e-07 *	-0.00 [l] age
Table S1 utilization	ALL	Daily % comorbidity Copd [unadjusted]	t test	4.2 (0.6)	3.9 (0.6) -0.38 5e-11 *	3.7 (0.7) -0.57 1e-05 *	4.1 (0.6) -0.21 0.006 *	3.9 (0.5) -0.45 4e-11 *	-0.07 [l] age
Table S1 utilization	ALL	Daily % comorbidity Copd [adv adjusted]	t test	4.2 (0.6)	3.9 (0.6) -0.36 7e-10 *	3.9 (0.8) -0.37 0.004 *	4.0 (0.6) -0.31 6e-05 *	3.9 (0.5) -0.39 1e-08 *	-0.01 [l] age
Table S1 utilization	ALL	Daily % comorbidity Copd [ipw adjusted]	t test	4.2 (0.6)	4.0 (0.6) -0.26 7e-06 *	4.0 (0.8) -0.28 0.02 *	4.1 (0.6) -0.13 0.08	4.0 (0.5) -0.34 4e-07 *	-0.00 [l] age
Table S1 utilization	ALL	Daily % Any comorbidity from the above [unadjusted]	t test	81.1 (1.2)	79.8 (1.3) -0.76 3e-36 *	79.9 (1.5) -0.62 2e-06 *	80.2 (1.2) -0.53 2e-11 *	79.4 (1.2) -0.98 2e-38 *	-0.07 [l] age
Table S1 utilization	ALL	Daily % Any comorbidity from the above [adv adjusted]	t test	81.1 (1.2)	80.2 (1.3) -0.51 1e-18 *	80.9 (1.5) -0.07 0.5	80.1 (1.2) -0.56 5e-12 *	80.0 (1.2) -0.63 7e-19 *	-0.01 [l] age
Table S1 utilization	ALL	Daily % Any comorbidity from the above [ipw adjusted]	t test	81.1 (1.2)	80.2 (1.3) -0.50 4e-18 *	81.1 (1.4) +0.01 1.0	80.5 (1.2) -0.37 2e-06 *	79.8 (1.2) -0.78 8e-27 *	-0.00 [l] age
Table S1 utilization	ALL	Daily E(CCI 2020) [unadjusted]	t test	1.5 (0.1)	1.3 (0.1) -1.32 3e-89 *	1.4 (0.1) -0.34 9e-04 *	1.3 (0.1) -1.04 1e-32 *	1.2 (0.1) -2.58 8e-152 *	-0.07 [l] age
Table S1 utilization	ALL	Daily E(CCI 2020) [adv adjusted]	t test	1.5 (0.1)	1.3 (0.1) -1.10 8e-69 *	1.5 (0.1) +0.45 3e-05 *	1.3 (0.1) -1.09 2e-34 *	1.2 (0.1) -2.29 7e-128 *	-0.01 [l] age
Table S1 utilization	ALL	Daily E(CCI 2020) [ipw adjusted]	t test	1.5 (0.1)	1.3 (0.1) -1.02 2e-61 *	1.5 (0.1) +0.45 3e-05 *	1.4 (0.1) -0.89 7e-26 *	1.2 (0.1) -2.26 3e-128 *	-0.00 [l] age
Table S1 utilization	ALL	Daily E(CCI 2018) [unadjusted]	t test	0.97 (0.06)	0.85 (0.05) -1.49 3e-98 *	0.88 (0.06) -1.15 3e-16 *	0.88 (0.05) -1.14 4e-39 *	0.83 (0.04) -2.04 2e-118 *	-0.07 [l] age
Table S1 utilization	ALL	Daily E(CCI 2018) [adv adjusted]	t test	0.97 (0.06)	0.86 (0.06) -1.32 3e-85 *	0.93 (0.05) -0.47 4e-05 *	0.87 (0.05) -1.21 2e-40 *	0.84 (0.04) -1.91 4e-108 *	-0.01 [l] age
Table S1 utilization	ALL	Daily E(CCI 2018) [ipw adjusted]	t test	0.97 (0.06)	0.87 (0.06) -1.21 1e-74 *	0.93 (0.06) -0.49 3e-05 *	0.89 (0.05) -0.99 1e-31 *	0.84 (0.04) -1.82 8e-103 *	-0.00 [l] age
Table S1 utilization	ALL	Daily E(CCI 2020)-E(CCI 2018) [unadjusted]	t test	0.49 (0.04)	0.43 (0.07) -0.66 5e-30 *	0.55 (0.06) +0.85 9e-09 *	0.46 (0.04) -0.42 1e-07 *	0.38 (0.04) -1.94 8e-100 *	-0.07 [l] age
Table S1 utilization	ALL	Daily E(CCI 2020)-E(CCI 2018) [adv adjusted]	t test	0.49 (0.04)	0.44 (0.08) -0.55 4e-22 *	0.57 (0.07) +1.10 1e-11 *	0.46 (0.04) -0.42 1e-07 *	0.39 (0.04) -1.73 3e-83 *	-0.01 [l] age
Table S1 utilization	ALL	Daily E(CCI 2020)-E(CCI 2018) [ipw adjusted]	t test	0.49 (0.04)	0.44 (0.08) -0.53 1e-20 *	0.57 (0.06) +1.14 4e-12 *	0.47 (0.04) -0.34 1e-05 *	0.39 (0.04) -1.76 4e-86 *	-0.00 [l] age
Table S1 utilization	ALL	Daily % CCI 2020 >0 [unadjusted]	t test	52.8 (1.8)	49.2 (2.3) -1.22 5e-80 *	51.7 (1.5) -0.47 2e-05 *	50.6 (1.9) -0.85 1e-22 *	47.7 (1.4) -2.25 6e-126 *	-0.07 [l] age
Table S1 utilization	ALL	Daily % CCI 2020 >0 [adv adjusted]	t test	52.8 (1.8)	49.6 (2.5) -1.04 2e-62 *	53.3 (1.4) +0.23 0.03 *	50.3 (2.0) -0.94 1e-25 *	48.2 (1.7) -1.87 2e-95 *	-0.01 [l] age
Table S1 utilization	ALL	Daily % CCI 2020 >0 [ipw adjusted]	t test	52.8 (1.8)	49.9 (2.6) -0.94 2e-53 *	53.5 (1.4) +0.34 0.002 *	51.0 (1.9) -0.70 7e-17 *	48.1 (1.6) -1.96 1e-103 *	-0.00 [l] age
Table S1 utilization	ALL	Daily % CCI 2018 >0 [unadjusted]	t test	42.3 (1.8)	39.0 (1.7) -1.38 3e-90 *	39.7 (1.9) -1.01 6e-13 *	39.7 (1.6) -1.07 5e-34 *	38.3 (1.3) -1.87 3e-104 *	-0.07 [l] age
Table S1 utilization	ALL	Daily % CCI 2018 >0 [adv adjusted]	t test	42.3 (1.8)	39.2 (1.8) -1.22 1e-76 *	41.2 (1.8) -0.43 2e-04 *	39.4 (1.7) -1.17 9e-38 *	38.6 (1.4) -1.64 5e-87 *	-0.01 [l] age
Table S1 utilization	ALL	Daily % CCI 2018 >0 [ipw adjusted]	t test	42.3 (1.8)	39.5 (1.8) -1.11 1e-66 *	41.3 (1.9) -0.39 0.001 *	40.0 (1.7) -0.93 2e-27 *	38.7 (1.3) -1.66 3e-89 *	-0.00 [l] age
Table S1 utilization	ALL	Daily % CCI increased [unadjusted]	t test	23.5 (1.3)	21.5 (2.4) -0.75 3e-37 *	25.0 (1.7) +0.72 2e-07 *	22.7 (1.3) -0.45 1e-08 *	19.7 (1.4) -2.01 1e-100 *	-0.07 [l] age
Table S1 utilization	ALL	Daily % CCI increased [adv adjusted]	t test	23.5 (1.3)	21.7 (2.6) -0.61 1e-26 *	26.0 (1.9) +1.10 3e-12 *	22.6 (1.4) -0.46 9e-09 *	20.0 (1.6) -1.73 1e-79 *	-0.01 [l] age
Table S1 utilization	ALL	Daily % CCI increased [ipw adjusted]	t test	23.5 (1.3)	21.8 (2.6) -0.58 3e-24 *	26.1 (1.8) +1.17 2e-13 *	22.9 (1.3) -0.35 1e-05 *	20.0 (1.5) -1.77 2e-83 *	-0.00 [l] age
Table S1 utilization	MG	Daily % comorbidity Bmi [unadjusted]	t test	72.3 (2.3)	70.7 (2.5) -0.46 2e-15 *	68.7 (3.9) -0.80 6e-08 *	71.6 (2.1) -0.23 0.002 *	70.7 (2.0) -0.53 1e-14 *	-0.11 [m] age
Table S1 utilization	MG	Daily % comorbidity Bmi [adv adjusted]	t test	72.3 (2.3)	71.0 (2.5) -0.37 1e-10 *	70.7 (4.1) -0.34 0.01 *	71.5 (2.2) -0.26 8e-04 *	70.8 (2.2) -0.47 8e-12 *	0.01 [l] age
Table S1 utilization	MG	Daily % comorbidity Bmi [ipw adjusted]	t test	72.3 (2.3)	70.9 (2.4) -0.40 3e-12 *	70.4 (3.9) -0.42 0.002 *	71.4 (2.1) -0.27 4e-04 *	70.7 (2.0) -0.50 2e-13 *	0.00 [l] age
Table S1 utilization	MG	Daily % comorbidity Hypertension [unadjusted]	t test	29.2 (2.6)	27.7 (3.1) -0.39 1e-11 *	24.0 (4.5) -1.02 1e-10 *	28.2 (2.3) -0.30 8e-05 *	28.3 (2.4) -0.27 8e-05 *	-0.11 [m] age
Table S1 utilization	MG	Daily % comorbidity Hypertension [adv adjusted]	t test	29.2 (2.6)	28.0 (2.9) -0.31 3e-08 *	27.0 (4.7) -0.43 0.002 *	27.8 (2.4) -0.40 2e-07 *	28.4 (2.5) -0.23 8e-04 *	0.01 [l] age
Table S1 utilization	MG	Daily % comorbidity Hypertension [ipw adjusted]	t test	29.2 (2.6)	28.1 (2.8) -0.30 1e-07 *	27.0 (4.7) -0.43 0.002 *	28.0 (2.3) -0.36 3e-06 *	28.5 (2.4) -0.22 8e-04 *	0.00 [l] age
Table S1 utilization	MG	Daily % comorbidity Diabetes [unadjusted]	t test	11.4 (1.7)	10.7 (1.6) -0.29 6e-07 *	9.4 (2.1) -0.74 4e-08 *	10.9 (1.4) -0.21 0.005 *	10.9 (1.4) -0.21 0.002 *	-0.11 [m] age
Table S1 utilization	MG	Daily % comorbidity Diabetes [adv adjusted]	t test	11.4 (1.7)	10.8 (1.7) -0.24 2e-05 *	10.5 (2.5) -0.29 0.02 *	10.7 (1.4) -0.31 3e-05 *	10.9 (1.5) -0.18 0.006 *	0.01 [l] age
Table S1 utilization	MG	Daily % comorbidity Diabetes [ipw adjusted]	t test	11.4 (1.7)	10.8 (1.6) -0.22 1e-04 *	10.6 (2.3) -0.28 0.03 *	10.8 (1.4) -0.25 9e-04 *	10.9 (1.4) -0.19 0.005 *	0.00 [l] age
Table S1 utilization	MG	Daily % comorbidity Ckd [unadjusted]	t test	15.7 (1.8)	14.4 (1.8) -0.50 1e-17 *	13.2 (2.8) -0.76 1e-07 *	14.9 (1.5) -0.32 2e-05 *	14.4 (1.4) -0.55 7e-16 *	-0.11 [m] age
Table S1 utilization	MG	Daily % comorbidity Ckd [adv adjusted]	t test	15.7 (1.8)	14.4 (1.8) -0.49 5e-17 *	14.8 (2.9) -0.25 0.05	14.5 (1.6) -0.51 5e-11 *	14.3 (1.5) -0.58 9e-17 *	0.01 [l] age
Table S1 utilization	MG	Daily % comorbidity Ckd [ipw adjusted]	t test	15.7 (1.8)	14.7 (1.8) -0.39 2e-11 *	15.2 (3.0) -0.12 0.3	14.8 (1.5) -0.38 6e-07 *	14.5 (1.5) -0.51 6e-14 *	0.00 [l] age
Table S1 utilization	MG	Daily % comorbidity Cardio [unadjusted]	t test	7.6 (1.2)	7.5 (1.3) -0.05 0.4	6.8 (1.8) -0.37 0.004 *	7.7 (1.1) +0.07 0.3	7.6 (1.2) -0.02 0.7	-0.11 [m] age
Table S1 utilization	MG	Daily % comorbidity Cardio [adv adjusted]	t test	7.6 (1.2)	7.5 (1.3) -0.07 0.2	7.5 (2.1) -0.04 0.8	7.5 (1.1) -0.10 0.2	7.5 (1.2) -0.08 0.3	0.01 [l] age
Table S1 utilization	MG	Daily % comorbidity Cardio [ipw adjusted]	t test	7.6 (1.2)	7.6 (1.3) +0.01 0.8	7.7 (2.0) +0.03 0.8	7.7 (1.1) +0.03 0.7	7.6 (1.2) -0.01 0.9	0.00 [l] age
Table S1 utilization	MG	Daily % comorbidity Cancer [unadjusted]	t test	16.2 (2.0)	16.4 (2.3) +0.04 0.5	18.9 (2.5) +0.83 4e-09 *	16.2 (2.1) -0.02 0.8	15.8 (1.8) -0.16 0.02 *	-0.11 [m] age
Table S1 utilization	MG	Daily % comorbidity Cancer [adv adjusted]	t test	16.2 (2.0)	16.5 (2.7) +0.06 0.3	20.6 (3.2) +1.17 1e-12 *	15.8 (2.1) -0.15 0.06	15.8 (1.9) -0.17 0.01 *	0.01 [l] age
Table S1 utilization	MG	Daily % comorbidity Cancer [ipw adjusted]	t test	16.2 (2.0)	16.6 (2.7) +0.11 0.04	20.7 (2.8) +1.32 3e-15 *	16.1 (2.1) -0.06 0.5	15.9 (1.9) -0.13 0.05	0.00 [l] age
Table S1 utilization	MG	Daily % comorbidity Copd [unadjusted]	t test	2.8 (0.8)	2.5 (0.8) -0.26 7e-06 *	1.9 (1.0) -0.64 2e-06 *	2.6 (0.8) -0.11 0.1	2.5 (0.7) -0.25 3e-04 *	-0.11 [m] age
Table S1 utilization	MG	Daily % comorbidity Copd [adv adjusted]	t test	2.8 (0.8)	2.5 (0.8) -0.27 2e-06 *	2.2 (1.3) -0.35 0.009 *	2.5 (0.8) -0.19 0.01 *	2.4 (0.7) -0.30 8e-06 *	0.01 [l] age
Table S1 utilization	MG	Daily % comorbidity Copd [ipw adjusted]	t test	2.8 (0.8)	2.5 (0.8) -0.21 2e-04 *	2.3 (1.2) -0.34 0.010 *	2.6 (0.8) -0.14 0.08	2.5 (0.7) -0.23 7e-04 *	0.00 [l] age
Table S1 utilization	MG	Daily % Any comorbidity from the above [unadjusted]	t test	79.3 (2.1)	78.0 (2.2) -0.43 2e-13 *	76.7 (3.1) -0.69 9e-07 *	78.7 (1.9) -0.20 0.008 *	77.8 (1.9) -0.51 9e-14 *	-0.11 [m] age
Table S1 utilization	MG	Daily % Any comorbidity from the above [adv adjusted]	t test	79.3 (2.1)	78.5 (2.2) -0.26 6e-06 *	79.0 (3.1) -0.08 0.5	78.7 (2.0) -0.19 0.01 *	78.2 (2.0) -0.37 8e-08 *	0.01 [l] age
Table S1 utilization	MG	Daily % Any comorbidity from the above [ipw adjusted]	t test	79.3 (2.1)	78.2 (2.1) -0.35 2e-09 *	78.6 (3.0) -0.19 0.1	78.6 (1.9) -0.24 0.001 *	77.9 (1.9) -0.48 2e-12 *	0.00 [l] age
Table S1 utilization	MG	Daily E(CCI 2020) [unadjusted]	t test	1.1 (0.1)	1.00 (0.09) -0.96 6e-53 *	1.1 (0.1) -0.51 3e-06 *	1.0 (0.1) -0.67 9e-17 *	0.95 (0.07) -1.43 6e-72 *	-0.11 [m] age
Table S1 utilization	MG	Daily E(CCI 2020) [adv adjusted]	t test	1.1 (0.1)	1.00 (0.10) -0.88 9e-47 *	1.1 (0.1) +0.22 0.04	1.0 (0.1) -0.84 2e-23 *	0.95 (0.07) -1.44 7e-72 *	0.01 [l] age
Table S1 utilization	MG	Daily E(CCI 2020) [ipw adjusted]	t test	1.1 (0.1)	1.0 (0.1) -0.77 5e-38 *	1.2 (0.1) +0.39 6e-04 *	1.0 (0.1) -0.73 4e-19 *	0.96 (0.07) -1.37 5e-67 *	0.00 [l] age
Table S1 utilization	MG	Daily E(CCI 2018) [unadjusted]	t test	0.77 (0.07)	0.68 (0.06) -1.02 2e-57 *	0.67 (0.07) -1.07 7e-14 *	0.71 (0.07) -0.72 3e-18 *	0.67 (0.05) -1.28 5e-62 *	-0.11 [m] age
Table S1 utilization	MG	Daily E(CCI 2018) [adv adjusted]	t test	0.77 (0.07)	0.68 (0.07) -0.98 7e-55 *	0.73 (0.07) -0.44 2e-04 *	0.69 (0.07) -0.86 6e-24 *	0.66 (0.05) -1.32 3e-64 *	0.01 [l] age
Table S1 utilization	MG	Daily E(CCI 2018) [ipw adjusted]	t test	0.77 (0.07)	0.69 (0.07) -0.88 8e-46 *	0.75 (0.08) -0.27 0.02 *	0.70 (0.07) -0.78 1e-20 *	0.67 (0.05) -1.23 4e-58 *	0.00 [l] age
Table S1 utilization	MG	Daily E(CCI 2020)-E(CCI 2018) [unadjusted]	t test	0.34 (0.05)	0.31 (0.06) -0.37 7e-11 *	0.39 (0.07) +0.54 5e-05 *	0.33 (0.04) -0.23 0.002 *	0.29 (0.04) -0.90 2e-35 *	-0.11 [m] age
Table S1 utilization	MG	Daily E(CCI 2020)-E(CCI 2018) [adv adjusted]	t test	0.34 (0.05)	0.31 (0.06) -0.34 2e-09 *	0.41 (0.07) +0.79 4e-08 *	0.32 (0.04) -0.34 5e-06 *	0.29 (0.04) -0.86 2e-32 *	0.01 [l] age
Table S1 utilization	MG	Daily E(CCI 2020)-E(CCI 2018) [ipw adjusted]	t test	0.34 (0.05)	0.32 (0.06) -0.30 1e-07 *	0.42 (0.08) +0.81 4e-08 *	0.33 (0.04) -0.26 5e-04 *	0.29 (0.04) -0.87 9e-34 *	0.00 [l] age
Table S1 utilization	MG	Daily % CCI 2020 >0 [unadjusted]	t test	47.1 (2.8)	43.7 (2.9) -0.84 3e-43 *	45.1 (2.8) -0.50 3e-05 *	45.0 (2.7) -0.53 3e-11 *	42.4 (2.4) -1.27 2e-59 *	-0.11 [m] age
Table S1 utilization	MG	Daily % CCI 2020 >0 [adv adjusted]	t test	47.1 (2.8)	44.1 (3.3) -0.70 5e-32 *	48.1 (2.9) +0.25 0.03 *	44.7 (2.8) -0.61 9e-14 *	42.6 (2.6) -1.18 5e-52 *	0.01 [l] age
Table S1 utilization	MG	Daily % CCI 2020 >0 [ipw adjusted]	t test	47.1 (2.8)	44.1 (3.2) -0.70 4e-32 *	48.0 (2.8) +0.25 0.03 *	44.8 (2.7) -0.57 9e-13 *	42.6 (2.5) -1.22 2e-55 *	0.00 [l] age
Table S1 utilization	MG	Daily % CCI 2018 >0 [unadjusted]	t test	37.4 (2.6)	34.0 (2.6) -0.91 2e-48 *	33.4 (3.6) -0.91 6e-10 *	35.0 (2.5) -0.65 1e-15 *	33.5 (2.2) -1.14 7e-51 *	-0.11 [m] age
Table S1 utilization	MG	Daily % CCI 2018 >0 [adv adjusted]	t test	37.4 (2.6)	34.3 (2.8) -0.80 1e-39 *	36.0 (3.7) -0.30 0.02 *	34.7 (2.6) -0.71 1e-17 *	33.6 (2.3) -1.08 4e-46 *	0.01 [l] age
Table S1 utilization	MG	Daily % CCI 2018 >0 [ipw adjusted]	t test	37.4 (2.6)	34.4 (2.7) -0.79 6e-39 *	36.1 (3.6) -0.27 0.03 *	34.9 (2.5) -0.70 2e-17 *	33.6 (2.2) -1.09 8e-48 *	0.00 [l] age
Table S1 utilization	MG	Daily % CCI increased [unadjusted]	t test	18.0 (2.0)	16.8 (2.2) -0.40 3e-12 *	19.5 (2.5) +0.45 3e-04 *	17.4 (1.7) -0.23 0.002 *	15.8 (1.6) -0.89 5e-35 *	-0.11 [m] age
Table S1 utilization	MG	Daily % CCI increased [adv adjusted]	t test	18.0 (2.0)	16.9 (2.5) -0.35 7e-10 *	20.7 (2.6) +0.82 6e-09 *	17.2 (1.7) -0.33 1e-05 *	15.8 (1.8) -0.85 4e-32 *	0.01 [l] age
Table S1 utilization	MG	Daily % CCI increased [ipw adjusted]	t test	18.0 (2.0)	17.0 (2.5) -0.32 2e-08 *	20.8 (2.7) +0.81 1e-08 *	17.4 (1.7) -0.26 5e-04 *	15.8 (1.7) -0.86 8e-33 *	0.00 [l] age
Table S1 utilization	US-breast	Daily % comorbidity Bmi [unadjusted]	t test	65.1 (2.3)	64.2 (2.4) -0.28 1e-06 *	63.5 (3.2) -0.43 8e-04 *	64.8 (2.4) -0.09 0.2	64.0 (2.1) -0.37 4e-08 *	-0.09 [l] age
Table S1 utilization	US-breast	Daily % comorbidity Bmi [adv adjusted]	t test	65.1 (2.3)	63.9 (2.6) -0.35 1e-09 *	64.7 (3.4) -0.11 0.4	64.3 (2.6) -0.24 0.003 *	63.5 (2.3) -0.51 2e-13 *	0.01 [l] age
Table S1 utilization	US-breast	Daily % comorbidity Bmi [ipw adjusted]	t test	65.1 (2.3)	64.4 (2.4) -0.23 4e-05 *	64.8 (3.1) -0.08 0.5	64.7 (2.4) -0.14 0.07	64.0 (2.1) -0.35 3e-07 *	0.00 [l] age
Table S1 utilization	US-breast	Daily % comorbidity Hypertension [unadjusted]	t test	20.6 (2.1)	19.9 (2.4) -0.22 1e-04 *	17.8 (3.0) -0.77 5e-08 *	20.2 (2.2) -0.13 0.09	20.2 (2.1) -0.12 0.07	-0.09 [l] age
Table S1 utilization	US-breast	Daily % comorbidity Hypertension [adv adjusted]	t test	20.6 (2.1)	19.5 (2.3) -0.34 2e-09 *	19.5 (3.1) -0.30 0.02 *	19.5 (2.2) -0.37 3e-06 *	19.5 (2.2) -0.34 5e-07 *	0.01 [l] age
Table S1 utilization	US-breast	Daily % comorbidity Hypertension [ipw adjusted]	t test	20.6 (2.1)	20.1 (2.3) -0.14 0.01 *	19.9 (3.3) -0.17 0.2	19.9 (2.2) -0.22 0.004 *	20.4 (2.1) -0.08 0.2	0.00 [l] age
Table S1 utilization	US-breast	Daily % comorbidity Diabetes [unadjusted]	t test	7.2 (1.3)	7.0 (1.2) -0.11 0.06	6.6 (1.5) -0.31 0.01 *	7.0 (1.1) -0.11 0.1	7.1 (1.2) -0.04 0.5	-0.09 [l] age
Table S1 utilization	US-breast	Daily % comorbidity Diabetes [adv adjusted]	t test	7.2 (1.3)	6.8 (1.2) -0.21 2e-04 *	7.1 (1.6) -0.02 0.9	6.6 (1.1) -0.32 2e-05 *	6.8 (1.2) -0.21 0.002 *	0.01 [l] age
Table S1 utilization	US-breast	Daily % comorbidity Diabetes [ipw adjusted]	t test	7.2 (1.3)	7.1 (1.3) -0.05 0.4	7.4 (1.7) +0.11 0.4	6.9 (1.1) -0.17 0.02 *	7.1 (1.2) -0.02 0.8	0.00 [l] age
Table S1 utilization	US-breast	Daily % comorbidity Ckd [unadjusted]	t test	12.2 (1.6)	11.3 (1.7) -0.40 3e-12 *	10.3 (2.5) -0.65 4e-06 *	11.8 (1.6) -0.19 0.01 *	11.2 (1.3) -0.49 5e-13 *	-0.09 [l] age
Table S1 utilization	US-breast	Daily % comorbidity Ckd [adv adjusted]	t test	12.2 (1.6)	11.0 (1.7) -0.52 2e-19 *	11.4 (2.8) -0.25 0.06	11.2 (1.6) -0.43 6e-08 *	10.7 (1.3) -0.73 2e-25 *	0.01 [l] age
Table S1 utilization	US-breast	Daily % comorbidity Ckd [ipw adjusted]	t test	12.2 (1.6)	11.4 (1.7) -0.33 1e-08 *	11.7 (2.7) -0.15 0.3	11.6 (1.6) -0.28 4e-04 *	11.3 (1.3) -0.45 4e-11 *	0.00 [l] age
Table S1 utilization	US-breast	Daily % comorbidity Cardio [unadjusted]	t test	6.3 (1.2)	6.3 (1.2) -0.00 1.0	5.9 (1.6) -0.20 0.10	6.4 (1.1) +0.10 0.2	6.3 (1.1) -0.00 1.0	-0.09 [l] age
Table S1 utilization	US-breast	Daily % comorbidity Cardio [adv adjusted]	t test	6.3 (1.2)	6.1 (1.3) -0.11 0.06	6.3 (1.9) +0.01 1.0	6.2 (1.1) -0.07 0.4	6.0 (1.1) -0.17 0.010 *	0.01 [l] age
Table S1 utilization	US-breast	Daily % comorbidity Cardio [ipw adjusted]	t test	6.3 (1.2)	6.3 (1.2) +0.04 0.5	6.5 (1.8) +0.12 0.4	6.3 (1.1) +0.04 0.6	6.3 (1.1) +0.02 0.8	0.00 [l] age
Table S1 utilization	US-breast	Daily % comorbidity Cancer [unadjusted]	t test	16.5 (2.0)	15.9 (2.2) -0.20 5e-04 *	16.8 (2.3) +0.09 0.5	16.3 (2.3) -0.09 0.3	15.5 (1.9) -0.36 1e-07 *	-0.09 [l] age
Table S1 utilization	US-breast	Daily % comorbidity Cancer [adv adjusted]	t test	16.5 (2.0)	15.8 (2.4) -0.23 3e-05 *	18.4 (2.5) +0.58 9e-06 *	15.8 (2.2) -0.24 0.002 *	15.1 (2.0) -0.50 4e-13 *	0.01 [l] age
Table S1 utilization	US-breast	Daily % comorbidity Cancer [ipw adjusted]	t test	16.5 (2.0)	16.2 (2.3) -0.12 0.03 *	18.5 (2.5) +0.62 2e-06 *	16.1 (2.3) -0.15 0.06	15.6 (1.9) -0.33 1e-06 *	0.00 [l] age
Table S1 utilization	US-breast	Daily % comorbidity Copd [unadjusted]	t test	1.9 (0.7)	1.7 (0.7) -0.18 0.002 *	1.4 (0.8) -0.51 6e-05 *	1.8 (0.7) -0.06 0.4	1.7 (0.6) -0.17 0.01 *	-0.09 [l] age
Table S1 utilization	US-breast	Daily % comorbidity Copd [adv adjusted]	t test	1.9 (0.7)	1.6 (0.6) -0.28 8e-07 *	1.5 (0.9) -0.35 0.005 *	1.7 (0.7) -0.20 0.008 *	1.6 (0.6) -0.32 1e-06 *	0.01 [l] age
Table S1 utilization	US-breast	Daily % comorbidity Copd [ipw adjusted]	t test	1.9 (0.7)	1.8 (0.7) -0.15 0.008 *	1.6 (0.9) -0.27 0.03 *	1.8 (0.7) -0.09 0.2	1.8 (0.6) -0.15 0.02 *	0.00 [l] age
Table S1 utilization	US-breast	Daily % Any comorbidity from the above [unadjusted]	t test	72.3 (2.1)	71.2 (2.4) -0.35 1e-09 *	70.5 (3.2) -0.46 5e-04 *	71.9 (2.4) -0.13 0.10	70.9 (2.0) -0.48 4e-12 *	-0.09 [l] age
Table S1 utilization	US-breast	Daily % Any comorbidity from the above [adv adjusted]	t test	72.3 (2.1)	71.1 (2.6) -0.35 1e-09 *	72.4 (3.4) +0.01 0.9	71.5 (2.6) -0.24 0.003 *	70.5 (2.2) -0.57 7e-16 *	0.01 [l] age
Table S1 utilization	US-breast	Daily % Any comorbidity from the above [ipw adjusted]	t test	72.3 (2.1)	71.4 (2.4) -0.28 7e-07 *	72.2 (3.1) -0.02 0.9	71.7 (2.4) -0.19 0.02 *	71.0 (2.0) -0.45 8e-11 *	0.00 [l] age
Table S1 utilization	US-breast	Daily E(CCI 2020) [unadjusted]	t test	0.98 (0.09)	0.88 (0.09) -0.80 8e-40 *	0.91 (0.09) -0.55 6e-06 *	0.92 (0.09) -0.49 1e-09 *	0.84 (0.07) -1.20 2e-55 *	-0.09 [l] age
Table S1 utilization	US-breast	Daily E(CCI 2020) [adv adjusted]	t test	0.98 (0.09)	0.86 (0.10) -0.89 3e-47 *	0.98 (0.09) -0.03 0.8	0.89 (0.09) -0.73 3e-18 *	0.82 (0.07) -1.44 1e-72 *	0.01 [l] age
Table S1 utilization	US-breast	Daily E(CCI 2020) [ipw adjusted]	t test	0.98 (0.09)	0.89 (0.10) -0.69 4e-31 *	1.00 (0.10) +0.12 0.3	0.91 (0.09) -0.57 3e-12 *	0.85 (0.07) -1.15 8e-52 *	0.00 [l] age
Table S1 utilization	US-breast	Daily E(CCI 2018) [unadjusted]	t test	0.68 (0.07)	0.60 (0.07) -0.81 2e-40 *	0.60 (0.08) -0.73 5e-08 *	0.63 (0.07) -0.53 6e-11 *	0.58 (0.05) -1.10 1e-49 *	-0.09 [l] age
Table S1 utilization	US-breast	Daily E(CCI 2018) [adv adjusted]	t test	0.68 (0.07)	0.59 (0.07) -0.95 3e-52 *	0.64 (0.08) -0.33 0.006 *	0.60 (0.07) -0.79 3e-20 *	0.56 (0.05) -1.38 4e-69 *	0.01 [l] age
Table S1 utilization	US-breast	Daily E(CCI 2018) [ipw adjusted]	t test	0.68 (0.07)	0.61 (0.07) -0.72 6e-33 *	0.66 (0.09) -0.14 0.3	0.62 (0.07) -0.61 1e-13 *	0.59 (0.05) -1.06 2e-46 *	0.00 [l] age
Table S1 utilization	US-breast	Daily E(CCI 2020)-E(CCI 2018) [unadjusted]	t test	0.30 (0.05)	0.28 (0.05) -0.37 9e-11 *	0.31 (0.06) +0.09 0.5	0.29 (0.05) -0.16 0.04	0.26 (0.04) -0.70 2e-23 *	-0.09 [l] age
Table S1 utilization	US-breast	Daily E(CCI 2020)-E(CCI 2018) [adv adjusted]	t test	0.30 (0.05)	0.28 (0.06) -0.37 8e-11 *	0.33 (0.07) +0.36 0.005 *	0.29 (0.05) -0.26 9e-04 *	0.26 (0.04) -0.76 2e-26 *	0.01 [l] age
Table S1 utilization	US-breast	Daily E(CCI 2020)-E(CCI 2018) [ipw adjusted]	t test	0.30 (0.05)	0.28 (0.05) -0.32 3e-08 *	0.34 (0.07) +0.40 0.002 *	0.29 (0.05) -0.20 0.008 *	0.26 (0.04) -0.68 5e-22 *	0.00 [l] age
Table S1 utilization	US-breast	Daily % CCI 2020 >0 [unadjusted]	t test	41.3 (2.8)	38.5 (2.9) -0.69 1e-30 *	39.4 (3.1) -0.46 2e-04 *	39.8 (2.9) -0.38 2e-06 *	37.5 (2.3) -1.05 7e-45 *	-0.09 [l] age
Table S1 utilization	US-breast	Daily % CCI 2020 >0 [adv adjusted]	t test	41.3 (2.8)	38.3 (3.2) -0.71 2e-32 *	41.8 (3.0) +0.12 0.3	39.0 (2.9) -0.56 5e-12 *	36.9 (2.5) -1.18 5e-53 *	0.01 [l] age
Table S1 utilization	US-breast	Daily % CCI 2020 >0 [ipw adjusted]	t test	41.3 (2.8)	38.9 (3.0) -0.59 6e-24 *	41.8 (3.1) +0.13 0.3	39.5 (2.9) -0.45 2e-08 *	37.6 (2.4) -1.00 1e-41 *	0.00 [l] age
Table S1 utilization	US-breast	Daily % CCI 2018 >0 [unadjusted]	t test	32.6 (2.5)	29.9 (2.5) -0.77 1e-36 *	29.8 (3.3) -0.68 5e-07 *	30.8 (2.6) -0.50 3e-10 *	29.3 (2.0) -1.03 3e-44 *	-0.09 [l] age
Table S1 utilization	US-breast	Daily % CCI 2018 >0 [adv adjusted]	t test	32.6 (2.5)	29.5 (2.7) -0.84 2e-43 *	31.6 (3.4) -0.24 0.05	30.0 (2.6) -0.71 1e-17 *	28.5 (2.2) -1.23 5e-57 *	0.01 [l] age
Table S1 utilization	US-breast	Daily % CCI 2018 >0 [ipw adjusted]	t test	32.6 (2.5)	30.1 (2.6) -0.68 4e-30 *	31.9 (3.5) -0.17 0.2	30.5 (2.6) -0.57 2e-12 *	29.4 (2.1) -0.99 3e-41 *	0.00 [l] age
Table S1 utilization	US-breast	Daily % CCI increased [unadjusted]	t test	15.5 (1.9)	14.6 (2.0) -0.35 1e-09 *	15.6 (2.0) +0.05 0.7	15.2 (1.9) -0.13 0.08	13.9 (1.7) -0.64 1e-19 *	-0.09 [l] age
Table S1 utilization	US-breast	Daily % CCI increased [adv adjusted]	t test	15.5 (1.9)	14.5 (2.2) -0.34 2e-09 *	16.7 (2.2) +0.43 6e-04 *	14.9 (1.9) -0.24 0.002 *	13.7 (1.8) -0.70 1e-22 *	0.01 [l] age
Table S1 utilization	US-breast	Daily % CCI increased [ipw adjusted]	t test	15.5 (1.9)	14.7 (2.1) -0.29 5e-07 *	16.8 (2.1) +0.46 2e-04 *	15.0 (1.9) -0.19 0.02 *	13.9 (1.8) -0.61 3e-18 *	0.00 [l] age
Table S1 utilization	US-other	Daily % comorbidity Bmi [unadjusted]	t test	78.7 (2.6)	78.1 (2.7) -0.17 0.002 *	77.4 (3.7) -0.29 0.02 *	78.5 (2.6) -0.07 0.4	78.0 (2.4) -0.21 0.002 *	-0.06 [l] age
Table S1 utilization	US-other	Daily % comorbidity Bmi [adv adjusted]	t test	78.7 (2.6)	78.8 (2.8) +0.01 0.9	78.3 (4.1) -0.10 0.4	79.4 (2.6) +0.18 0.02 *	78.4 (2.4) -0.08 0.2	0.02 [l] female
Table S1 utilization	US-other	Daily % comorbidity Bmi [ipw adjusted]	t test	78.7 (2.6)	78.5 (2.7) -0.05 0.3	78.2 (3.6) -0.13 0.3	78.9 (2.6) +0.04 0.6	78.4 (2.4) -0.10 0.1	-0.00 [l] age
Table S1 utilization	US-other	Daily % comorbidity Hypertension [unadjusted]	t test	43.5 (3.5)	41.7 (3.5) -0.35 8e-10 *	41.5 (4.7) -0.33 0.007 *	41.6 (3.7) -0.37 2e-06 *	41.9 (3.0) -0.35 2e-07 *	-0.06 [l] age
Table S1 utilization	US-other	Daily % comorbidity Hypertension [adv adjusted]	t test	43.5 (3.5)	42.6 (3.6) -0.18 0.002 *	43.1 (4.9) -0.07 0.6	42.6 (3.7) -0.17 0.03 *	42.4 (3.1) -0.22 8e-04 *	0.02 [l] female
Table S1 utilization	US-other	Daily % comorbidity Hypertension [ipw adjusted]	t test	43.5 (3.5)	42.6 (3.6) -0.17 0.003 *	43.1 (4.8) -0.06 0.6	42.4 (3.7) -0.20 0.008 *	42.6 (3.1) -0.18 0.007 *	-0.00 [l] age
Table S1 utilization	US-other	Daily % comorbidity Diabetes [unadjusted]	t test	19.5 (2.6)	18.5 (2.6) -0.30 1e-07 *	18.4 (3.6) -0.26 0.04	18.5 (2.6) -0.28 3e-04 *	18.4 (2.2) -0.33 8e-07 *	-0.06 [l] age
Table S1 utilization	US-other	Daily % comorbidity Diabetes [adv adjusted]	t test	19.5 (2.6)	18.9 (2.7) -0.18 0.002 *	19.1 (4.1) -0.08 0.5	19.0 (2.6) -0.14 0.07	18.7 (2.4) -0.24 5e-04 *	0.02 [l] female
Table S1 utilization	US-other	Daily % comorbidity Diabetes [ipw adjusted]	t test	19.5 (2.6)	18.9 (2.6) -0.19 9e-04 *	19.0 (3.7) -0.12 0.3	19.0 (2.6) -0.16 0.04	18.7 (2.3) -0.23 5e-04 *	-0.00 [l] age
Table S1 utilization	US-other	Daily % comorbidity Ckd [unadjusted]	t test	27.1 (3.0)	25.3 (2.9) -0.45 1e-14 *	24.3 (3.6) -0.60 3e-06 *	25.7 (3.0) -0.35 6e-06 *	25.2 (2.6) -0.48 2e-12 *	-0.06 [l] age
Table S1 utilization	US-other	Daily % comorbidity Ckd [adv adjusted]	t test	27.1 (3.0)	25.7 (2.9) -0.34 3e-09 *	25.8 (3.9) -0.27 0.03 *	25.9 (2.9) -0.30 1e-04 *	25.6 (2.6) -0.40 4e-09 *	0.02 [l] female
Table S1 utilization	US-other	Daily % comorbidity Ckd [ipw adjusted]	t test	27.1 (3.0)	26.0 (2.9) -0.27 2e-06 *	25.7 (3.7) -0.31 0.01 *	26.3 (3.0) -0.19 0.01 *	25.9 (2.7) -0.32 2e-06 *	-0.00 [l] age
Table S1 utilization	US-other	Daily % comorbidity Cardio [unadjusted]	t test	21.5 (3.0)	20.9 (2.8) -0.16 0.006 *	20.8 (3.8) -0.16 0.2	21.1 (2.7) -0.11 0.1	20.8 (2.5) -0.19 0.005 *	-0.06 [l] age
Table S1 utilization	US-other	Daily % comorbidity Cardio [adv adjusted]	t test	21.5 (3.0)	21.2 (2.9) -0.08 0.2	21.9 (4.0) +0.06 0.6	21.3 (2.8) -0.06 0.5	21.0 (2.5) -0.14 0.04	0.02 [l] female
Table S1 utilization	US-other	Daily % comorbidity Cardio [ipw adjusted]	t test	21.5 (3.0)	21.5 (2.8) -0.02 0.7	21.5 (4.0) -0.01 0.9	21.7 (2.7) +0.05 0.5	21.3 (2.5) -0.08 0.3	-0.00 [l] age
Table S1 utilization	US-other	Daily % comorbidity Cancer [unadjusted]	t test	16.4 (2.4)	15.8 (2.2) -0.21 2e-04 *	16.0 (2.6) -0.14 0.2	15.9 (2.1) -0.18 0.02 *	15.6 (2.1) -0.26 1e-04 *	-0.06 [l] age
Table S1 utilization	US-other	Daily % comorbidity Cancer [adv adjusted]	t test	16.4 (2.4)	16.1 (2.3) -0.11 0.05	17.0 (3.0) +0.14 0.2	16.0 (2.2) -0.12 0.1	15.8 (2.2) -0.19 0.005 *	0.02 [l] female
Table S1 utilization	US-other	Daily % comorbidity Cancer [ipw adjusted]	t test	16.4 (2.4)	16.2 (2.2) -0.09 0.1	16.8 (2.8) +0.10 0.4	16.2 (2.1) -0.07 0.4	15.9 (2.1) -0.15 0.02 *	-0.00 [l] age
Table S1 utilization	US-other	Daily % comorbidity Copd [unadjusted]	t test	5.0 (1.3)	4.8 (1.4) -0.10 0.07	4.8 (2.0) -0.08 0.5	4.9 (1.3) -0.03 0.7	4.7 (1.1) -0.17 0.01 *	-0.06 [l] age
Table S1 utilization	US-other	Daily % comorbidity Copd [adv adjusted]	t test	5.0 (1.3)	4.9 (1.4) -0.04 0.5	5.1 (2.1) +0.05 0.7	5.0 (1.4) +0.03 0.7	4.8 (1.2) -0.12 0.08	0.02 [l] female
Table S1 utilization	US-other	Daily % comorbidity Copd [ipw adjusted]	t test	5.0 (1.3)	4.9 (1.4) -0.02 0.7	5.1 (2.1) +0.04 0.8	5.1 (1.4) +0.04 0.6	4.8 (1.2) -0.10 0.1	-0.00 [l] age
Table S1 utilization	US-other	Daily % Any comorbidity from the above [unadjusted]	t test	85.8 (2.3)	84.5 (2.3) -0.41 1e-12 *	84.8 (2.7) -0.30 0.01 *	84.8 (2.3) -0.33 2e-05 *	84.2 (2.2) -0.50 3e-13 *	-0.06 [l] age
Table S1 utilization	US-other	Daily % Any comorbidity from the above [adv adjusted]	t test	85.8 (2.3)	85.3 (2.3) -0.17 0.003 *	85.9 (2.9) +0.01 0.9	85.7 (2.2) -0.03 0.7	84.8 (2.2) -0.33 1e-06 *	0.02 [l] female
Table S1 utilization	US-other	Daily % Any comorbidity from the above [ipw adjusted]	t test	85.8 (2.3)	85.0 (2.2) -0.25 9e-06 *	85.7 (2.6) -0.03 0.8	85.2 (2.2) -0.19 0.01 *	84.7 (2.1) -0.37 7e-08 *	-0.00 [l] age
Table S1 utilization	US-other	Daily E(CCI 2020) [unadjusted]	t test	1.7 (0.2)	1.5 (0.2) -0.99 1e-55 *	1.6 (0.2) -0.55 1e-05 *	1.6 (0.1) -0.69 7e-17 *	1.4 (0.1) -1.47 2e-75 *	-0.06 [l] age
Table S1 utilization	US-other	Daily E(CCI 2020) [adv adjusted]	t test	1.7 (0.2)	1.5 (0.2) -0.84 5e-43 *	1.7 (0.2) -0.19 0.1	1.6 (0.1) -0.59 2e-13 *	1.5 (0.1) -1.37 2e-67 *	0.02 [l] female
Table S1 utilization	US-other	Daily E(CCI 2020) [ipw adjusted]	t test	1.7 (0.2)	1.6 (0.2) -0.80 8e-40 *	1.7 (0.2) -0.26 0.03 *	1.6 (0.2) -0.52 1e-10 *	1.5 (0.1) -1.30 2e-62 *	-0.00 [l] age
Table S1 utilization	US-other	Daily E(CCI 2018) [unadjusted]	t test	1.3 (0.1)	1.1 (0.1) -0.92 5e-49 *	1.1 (0.2) -0.68 3e-07 *	1.1 (0.1) -0.68 8e-17 *	1.1 (0.1) -1.23 1e-59 *	-0.06 [l] age
Table S1 utilization	US-other	Daily E(CCI 2018) [adv adjusted]	t test	1.3 (0.1)	1.1 (0.1) -0.81 9e-40 *	1.2 (0.2) -0.37 0.003 *	1.1 (0.1) -0.62 2e-14 *	1.1 (0.1) -1.16 2e-54 *	0.02 [l] female
Table S1 utilization	US-other	Daily E(CCI 2018) [ipw adjusted]	t test	1.3 (0.1)	1.1 (0.1) -0.75 2e-35 *	1.2 (0.2) -0.43 6e-04 *	1.2 (0.1) -0.53 4e-11 *	1.1 (0.1) -1.08 2e-48 *	-0.00 [l] age
Table S1 utilization	US-other	Daily E(CCI 2020)-E(CCI 2018) [unadjusted]	t test	0.48 (0.07)	0.43 (0.08) -0.50 7e-18 *	0.49 (0.08) +0.08 0.5	0.46 (0.07) -0.25 0.001 *	0.39 (0.07) -0.91 3e-35 *	-0.06 [l] age
Table S1 utilization	US-other	Daily E(CCI 2020)-E(CCI 2018) [adv adjusted]	t test	0.48 (0.07)	0.44 (0.08) -0.41 1e-12 *	0.51 (0.08) +0.29 0.01 *	0.47 (0.07) -0.16 0.03 *	0.40 (0.07) -0.84 8e-31 *	0.02 [l] female
Table S1 utilization	US-other	Daily E(CCI 2020)-E(CCI 2018) [ipw adjusted]	t test	0.48 (0.07)	0.44 (0.08) -0.40 2e-12 *	0.51 (0.08) +0.24 0.04	0.47 (0.07) -0.15 0.04	0.40 (0.07) -0.83 5e-30 *	-0.00 [l] age
Table S1 utilization	US-other	Daily % CCI 2020 >0 [unadjusted]	t test	59.6 (3.4)	55.6 (3.8) -0.79 1e-39 *	57.6 (4.8) -0.35 0.006 *	57.1 (3.5) -0.51 3e-10 *	54.0 (3.0) -1.26 2e-58 *	-0.06 [l] age
Table S1 utilization	US-other	Daily % CCI 2020 >0 [adv adjusted]	t test	59.6 (3.4)	56.4 (4.0) -0.61 2e-25 *	59.4 (4.7) -0.03 0.8	58.0 (3.6) -0.33 3e-05 *	54.5 (3.1) -1.10 3e-47 *	0.02 [l] female
Table S1 utilization	US-other	Daily % CCI 2020 >0 [ipw adjusted]	t test	59.6 (3.4)	56.4 (3.9) -0.63 2e-26 *	59.1 (4.7) -0.10 0.4	57.9 (3.5) -0.35 1e-05 *	54.6 (3.1) -1.10 2e-47 *	-0.00 [l] age
Table S1 utilization	US-other	Daily % CCI 2018 >0 [unadjusted]	t test	49.7 (3.5)	45.8 (3.5) -0.80 2e-39 *	46.9 (4.4) -0.51 7e-05 *	46.8 (3.4) -0.60 1e-13 *	44.8 (3.0) -1.08 4e-47 *	-0.06 [l] age
Table S1 utilization	US-other	Daily % CCI 2018 >0 [adv adjusted]	t test	49.7 (3.5)	46.4 (3.6) -0.66 1e-28 *	48.4 (4.4) -0.23 0.05	47.4 (3.4) -0.48 1e-09 *	45.3 (3.0) -0.97 7e-40 *	0.02 [l] female
Table S1 utilization	US-other	Daily % CCI 2018 >0 [ipw adjusted]	t test	49.7 (3.5)	46.5 (3.5) -0.64 3e-27 *	48.2 (4.3) -0.27 0.03 *	47.5 (3.4) -0.45 1e-08 *	45.4 (3.0) -0.94 7e-38 *	-0.00 [l] age
Table S1 utilization	US-other	Daily % CCI increased [unadjusted]	t test	26.7 (2.8)	24.1 (3.3) -0.61 2e-25 *	26.5 (3.2) -0.05 0.7	25.6 (2.8) -0.30 1e-04 *	22.5 (2.7) -1.09 8e-46 *	-0.06 [l] age
Table S1 utilization	US-other	Daily % CCI increased [adv adjusted]	t test	26.7 (2.8)	24.6 (3.5) -0.49 3e-17 *	27.6 (3.4) +0.21 0.08	26.0 (2.9) -0.19 0.01 *	22.8 (2.8) -0.99 5e-39 *	0.02 [l] female
Table S1 utilization	US-other	Daily % CCI increased [ipw adjusted]	t test	26.7 (2.8)	24.6 (3.4) -0.49 3e-17 *	27.4 (3.2) +0.16 0.2	26.0 (2.8) -0.18 0.02 *	22.9 (2.8) -0.97 3e-38 *	-0.00 [l] age
Table S1 utilization	CT	Daily % comorbidity Bmi [unadjusted]	t test	76.8 (2.2)	76.4 (2.2) -0.13 0.02 *	76.1 (2.9) -0.21 0.09	76.5 (2.1) -0.12 0.1	76.5 (2.0) -0.12 0.07	-0.05 [l] age
Table S1 utilization	CT	Daily % comorbidity Bmi [adv adjusted]	t test	76.8 (2.2)	76.8 (2.2) +0.00 1.0	76.5 (3.1) -0.09 0.5	77.1 (2.0) +0.10 0.2	76.7 (2.0) -0.03 0.7	-0.02 [l] female
Table S1 utilization	CT	Daily % comorbidity Bmi [ipw adjusted]	t test	76.8 (2.2)	76.8 (2.1) -0.02 0.8	76.7 (2.8) -0.04 0.8	77.0 (2.1) +0.05 0.5	76.6 (1.9) -0.06 0.4	-0.00 [l] age
Table S1 utilization	CT	Daily % comorbidity Hypertension [unadjusted]	t test	38.7 (2.7)	37.7 (2.8) -0.26 7e-06 *	36.8 (3.1) -0.49 8e-05 *	37.4 (2.7) -0.35 6e-06 *	38.2 (2.8) -0.13 0.05	-0.05 [l] age
Table S1 utilization	CT	Daily % comorbidity Hypertension [adv adjusted]	t test	38.7 (2.7)	38.2 (2.9) -0.14 0.01 *	38.0 (3.1) -0.18 0.1	38.1 (2.8) -0.15 0.05	38.2 (2.8) -0.13 0.05	-0.02 [l] female
Table S1 utilization	CT	Daily % comorbidity Hypertension [ipw adjusted]	t test	38.7 (2.7)	38.5 (2.8) -0.06 0.3	38.3 (3.1) -0.11 0.4	38.5 (2.7) -0.06 0.4	38.6 (2.7) -0.04 0.6	-0.00 [l] age
Table S1 utilization	CT	Daily % comorbidity Diabetes [unadjusted]	t test	17.6 (1.9)	17.0 (2.0) -0.21 3e-04 *	16.9 (2.4) -0.22 0.06	16.8 (1.8) -0.30 9e-05 *	17.2 (1.9) -0.14 0.03	-0.05 [l] age
Table S1 utilization	CT	Daily % comorbidity Diabetes [adv adjusted]	t test	17.6 (1.9)	17.2 (2.0) -0.13 0.02 *	17.5 (2.4) -0.03 0.8	17.1 (1.9) -0.20 0.009 *	17.3 (2.0) -0.12 0.07	-0.02 [l] female
Table S1 utilization	CT	Daily % comorbidity Diabetes [ipw adjusted]	t test	17.6 (1.9)	17.4 (2.0) -0.08 0.2	17.6 (2.4) -0.01 0.9	17.3 (1.9) -0.11 0.1	17.4 (1.9) -0.08 0.2	-0.00 [l] age
Table S1 utilization	CT	Daily % comorbidity Ckd [unadjusted]	t test	22.6 (2.2)	21.6 (2.1) -0.34 2e-09 *	21.1 (2.1) -0.52 1e-05 *	21.6 (2.0) -0.34 8e-06 *	21.7 (2.1) -0.30 9e-06 *	-0.05 [l] age
Table S1 utilization	CT	Daily % comorbidity Ckd [adv adjusted]	t test	22.6 (2.2)	21.5 (2.1) -0.37 1e-10 *	22.0 (2.2) -0.19 0.10	21.6 (2.0) -0.33 1e-05 *	21.3 (2.1) -0.45 5e-11 *	-0.02 [l] female
Table S1 utilization	CT	Daily % comorbidity Ckd [ipw adjusted]	t test	22.6 (2.2)	22.2 (2.1) -0.14 0.01 *	22.3 (2.3) -0.11 0.3	22.4 (2.0) -0.06 0.4	22.0 (2.1) -0.21 0.002 *	-0.00 [l] age
Table S1 utilization	CT	Daily % comorbidity Cardio [unadjusted]	t test	18.6 (2.0)	18.4 (2.0) -0.08 0.1	18.3 (2.2) -0.12 0.3	18.3 (1.8) -0.13 0.09	18.5 (2.0) -0.05 0.5	-0.05 [l] age
Table S1 utilization	CT	Daily % comorbidity Cardio [adv adjusted]	t test	18.6 (2.0)	18.5 (2.0) -0.05 0.4	18.9 (2.4) +0.11 0.4	18.4 (1.9) -0.06 0.4	18.4 (2.0) -0.08 0.2	-0.02 [l] female
Table S1 utilization	CT	Daily % comorbidity Cardio [ipw adjusted]	t test	18.6 (2.0)	18.8 (2.0) +0.06 0.3	18.9 (2.3) +0.11 0.4	18.9 (1.9) +0.09 0.2	18.7 (2.0) +0.03 0.6	-0.00 [l] age
Table S1 utilization	CT	Daily % comorbidity Cancer [unadjusted]	t test	16.7 (2.2)	15.2 (1.9) -0.50 1e-17 *	16.5 (2.0) -0.08 0.4	15.4 (1.8) -0.45 4e-09 *	14.8 (1.8) -0.67 4e-22 *	-0.05 [l] age
Table S1 utilization	CT	Daily % comorbidity Cancer [adv adjusted]	t test	16.7 (2.2)	15.3 (2.2) -0.45 9e-15 *	17.4 (2.3) +0.22 0.05	15.6 (1.9) -0.39 3e-07 *	14.6 (1.9) -0.73 6e-25 *	-0.02 [l] female
Table S1 utilization	CT	Daily % comorbidity Cancer [ipw adjusted]	t test	16.7 (2.2)	15.6 (2.1) -0.36 3e-10 *	17.3 (2.1) +0.20 0.07	15.9 (1.9) -0.27 3e-04 *	15.0 (1.8) -0.61 7e-19 *	-0.00 [l] age
Table S1 utilization	CT	Daily % comorbidity Copd [unadjusted]	t test	6.7 (1.3)	6.1 (1.3) -0.34 4e-09 *	5.6 (1.3) -0.57 2e-06 *	6.1 (1.3) -0.30 1e-04 *	6.1 (1.3) -0.31 7e-06 *	-0.05 [l] age
Table S1 utilization	CT	Daily % comorbidity Copd [adv adjusted]	t test	6.7 (1.3)	6.1 (1.4) -0.31 6e-08 *	6.0 (1.3) -0.39 7e-04 *	6.3 (1.4) -0.23 0.003 *	6.1 (1.3) -0.34 5e-07 *	-0.02 [l] female
Table S1 utilization	CT	Daily % comorbidity Copd [ipw adjusted]	t test	6.7 (1.3)	6.2 (1.3) -0.26 6e-06 *	5.9 (1.4) -0.41 5e-04 *	6.4 (1.3) -0.18 0.02 *	6.2 (1.3) -0.27 8e-05 *	-0.00 [l] age
Table S1 utilization	CT	Daily % Any comorbidity from the above [unadjusted]	t test	84.1 (2.0)	82.8 (2.1) -0.47 5e-16 *	83.5 (2.4) -0.21 0.08	83.0 (2.0) -0.42 1e-07 *	82.5 (1.9) -0.59 5e-17 *	-0.05 [l] age
Table S1 utilization	CT	Daily % Any comorbidity from the above [adv adjusted]	t test	84.1 (2.0)	83.4 (2.1) -0.25 8e-06 *	84.4 (2.4) +0.10 0.4	83.8 (1.9) -0.13 0.08	82.9 (2.0) -0.45 1e-10 *	-0.02 [l] female
Table S1 utilization	CT	Daily % Any comorbidity from the above [ipw adjusted]	t test	84.1 (2.0)	83.3 (2.1) -0.31 6e-08 *	84.4 (2.2) +0.08 0.5	83.6 (2.0) -0.20 0.01 *	82.7 (1.9) -0.51 2e-13 *	-0.00 [l] age
Table S1 utilization	CT	Daily E(CCI 2020) [unadjusted]	t test	1.7 (0.1)	1.4 (0.1) -1.32 2e-85 *	1.6 (0.1) -0.63 8e-09 *	1.5 (0.1) -1.08 5e-35 *	1.4 (0.1) -1.96 2e-111 *	-0.05 [l] age
Table S1 utilization	CT	Daily E(CCI 2020) [adv adjusted]	t test	1.7 (0.1)	1.4 (0.2) -1.18 7e-75 *	1.6 (0.1) -0.22 0.03 *	1.5 (0.1) -1.00 2e-31 *	1.4 (0.1) -1.97 1e-108 *	-0.02 [l] female
Table S1 utilization	CT	Daily E(CCI 2020) [ipw adjusted]	t test	1.7 (0.1)	1.5 (0.1) -1.07 2e-64 *	1.7 (0.1) -0.20 0.04	1.5 (0.1) -0.83 3e-23 *	1.4 (0.1) -1.83 3e-100 *	-0.00 [l] age
Table S1 utilization	CT	Daily E(CCI 2018) [unadjusted]	t test	1.1 (0.1)	1.00 (0.08) -1.12 3e-64 *	1.0 (0.1) -0.99 5e-15 *	1.0 (0.1) -0.95 1e-29 *	0.98 (0.08) -1.29 9e-63 *	-0.05 [l] age
Table S1 utilization	CT	Daily E(CCI 2018) [adv adjusted]	t test	1.1 (0.1)	1.00 (0.09) -1.07 1e-61 *	1.1 (0.1) -0.65 3e-08 *	1.0 (0.1) -0.91 6e-28 *	0.96 (0.08) -1.37 2e-67 *	-0.02 [l] female
Table S1 utilization	CT	Daily E(CCI 2018) [ipw adjusted]	t test	1.1 (0.1)	1.0 (0.1) -0.91 2e-47 *	1.1 (0.1) -0.61 1e-07 *	1.0 (0.1) -0.69 6e-18 *	0.99 (0.08) -1.20 1e-55 *	-0.00 [l] age
Table S1 utilization	CT	Daily E(CCI 2020)-E(CCI 2018) [unadjusted]	t test	0.55 (0.08)	0.45 (0.09) -0.83 4e-43 *	0.57 (0.07) +0.21 0.05	0.48 (0.08) -0.64 3e-15 *	0.39 (0.06) -1.55 3e-81 *	-0.05 [l] age
Table S1 utilization	CT	Daily E(CCI 2020)-E(CCI 2018) [adv adjusted]	t test	0.55 (0.08)	0.45 (0.10) -0.75 4e-36 *	0.59 (0.07) +0.43 2e-04 *	0.48 (0.08) -0.55 7e-12 *	0.39 (0.06) -1.52 7e-78 *	-0.02 [l] female
Table S1 utilization	CT	Daily E(CCI 2020)-E(CCI 2018) [ipw adjusted]	t test	0.55 (0.08)	0.45 (0.10) -0.73 1e-34 *	0.59 (0.07) +0.42 3e-04 *	0.49 (0.08) -0.52 7e-11 *	0.40 (0.06) -1.49 5e-76 *	-0.00 [l] age
Table S1 utilization	CT	Daily % CCI 2020 >0 [unadjusted]	t test	58.0 (2.7)	53.8 (3.0) -1.04 4e-61 *	56.3 (2.8) -0.45 1e-04 *	54.6 (2.9) -0.85 8e-23 *	52.6 (2.5) -1.47 5e-72 *	-0.05 [l] age
Table S1 utilization	CT	Daily % CCI 2020 >0 [adv adjusted]	t test	58.0 (2.7)	54.4 (3.5) -0.82 2e-42 *	57.9 (2.9) -0.03 0.8	55.5 (3.0) -0.62 6e-14 *	52.7 (2.9) -1.33 1e-59 *	-0.02 [l] female
Table S1 utilization	CT	Daily % CCI 2020 >0 [ipw adjusted]	t test	58.0 (2.7)	54.5 (3.3) -0.82 8e-42 *	57.8 (2.8) -0.05 0.6	55.6 (2.9) -0.60 3e-13 *	52.9 (2.6) -1.35 6e-63 *	-0.00 [l] age
Table S1 utilization	CT	Daily % CCI 2018 >0 [unadjusted]	t test	47.2 (2.8)	43.7 (2.6) -0.93 4e-50 *	44.3 (2.8) -0.75 5e-09 *	44.0 (2.6) -0.86 1e-24 *	43.3 (2.5) -1.04 8e-44 *	-0.05 [l] age
Table S1 utilization	CT	Daily % CCI 2018 >0 [adv adjusted]	t test	47.2 (2.8)	44.0 (2.9) -0.81 3e-40 *	45.7 (2.9) -0.40 8e-04 *	44.5 (2.7) -0.71 5e-18 *	43.2 (2.8) -1.02 2e-41 *	-0.02 [l] female
Table S1 utilization	CT	Daily % CCI 2018 >0 [ipw adjusted]	t test	47.2 (2.8)	44.3 (2.7) -0.75 3e-35 *	45.6 (2.9) -0.40 6e-04 *	44.9 (2.6) -0.62 9e-15 *	43.6 (2.5) -0.97 8e-39 *	-0.00 [l] age
Table S1 utilization	CT	Daily % CCI increased [unadjusted]	t test	27.2 (2.5)	23.5 (3.1) -0.92 9e-51 *	27.3 (2.5) +0.03 0.8	24.8 (2.6) -0.67 5e-16 *	21.7 (2.2) -1.66 1e-85 *	-0.05 [l] age
Table S1 utilization	CT	Daily % CCI increased [adv adjusted]	t test	27.2 (2.5)	23.8 (3.5) -0.79 7e-40 *	28.3 (2.6) +0.30 0.009 *	25.3 (2.7) -0.53 6e-11 *	21.7 (2.5) -1.58 2e-77 *	-0.02 [l] female
Table S1 utilization	CT	Daily % CCI increased [ipw adjusted]	t test	27.2 (2.5)	24.0 (3.4) -0.76 6e-38 *	28.3 (2.5) +0.32 0.006 *	25.4 (2.6) -0.50 6e-10 *	21.9 (2.3) -1.56 4e-77 *	-0.00 [l] age
Table S1 utilization	MR	Daily % comorbidity Bmi [unadjusted]	t test	69.3 (4.5)	68.5 (4.3) -0.14 0.02 *	68.0 (4.9) -0.20 0.09	67.9 (4.1) -0.22 0.003 *	68.9 (4.2) -0.06 0.4	-0.03 [l] age
Table S1 utilization	MR	Daily % comorbidity Bmi [adv adjusted]	t test	69.3 (4.5)	68.6 (4.3) -0.10 0.07	68.1 (5.3) -0.17 0.1	68.6 (4.2) -0.12 0.1	68.9 (4.2) -0.07 0.3	-0.01 [l] age
Table S1 utilization	MR	Daily % comorbidity Bmi [ipw adjusted]	t test	69.3 (4.5)	68.8 (4.2) -0.08 0.2	68.6 (4.8) -0.11 0.3	68.4 (4.1) -0.15 0.04	69.2 (4.1) -0.02 0.7	-0.00 [l] age
Table S1 utilization	MR	Daily % comorbidity Hypertension [unadjusted]	t test	23.9 (4.2)	23.7 (4.2) -0.05 0.4	23.2 (4.4) -0.12 0.3	22.6 (4.1) -0.22 0.003 *	24.5 (4.0) +0.09 0.2	-0.03 [l] age
Table S1 utilization	MR	Daily % comorbidity Hypertension [adv adjusted]	t test	23.9 (4.2)	23.9 (4.2) -0.01 0.9	23.8 (4.7) -0.03 0.8	23.5 (4.3) -0.08 0.3	24.2 (4.0) +0.05 0.4	-0.01 [l] age
Table S1 utilization	MR	Daily % comorbidity Hypertension [ipw adjusted]	t test	23.9 (4.2)	24.1 (4.2) +0.03 0.6	24.1 (4.6) +0.02 0.9	23.3 (4.2) -0.12 0.1	24.8 (4.0) +0.14 0.04	-0.00 [l] age
Table S1 utilization	MR	Daily % comorbidity Diabetes [unadjusted]	t test	10.6 (3.0)	10.1 (2.6) -0.15 0.009 *	9.7 (2.2) -0.26 0.01 *	9.6 (2.3) -0.27 3e-04 *	10.4 (2.8) -0.05 0.4	-0.03 [l] age
Table S1 utilization	MR	Daily % comorbidity Diabetes [adv adjusted]	t test	10.6 (3.0)	10.2 (2.6) -0.12 0.04	10.0 (2.3) -0.18 0.07	10.1 (2.5) -0.14 0.06	10.3 (2.8) -0.08 0.2	-0.01 [l] age
Table S1 utilization	MR	Daily % comorbidity Diabetes [ipw adjusted]	t test	10.6 (3.0)	10.2 (2.6) -0.10 0.07	10.0 (2.3) -0.16 0.1	9.9 (2.4) -0.20 0.006 *	10.5 (2.8) -0.03 0.7	-0.00 [l] age
Table S1 utilization	MR	Daily % comorbidity Ckd [unadjusted]	t test	14.5 (3.5)	13.8 (3.0) -0.16 0.007 *	13.6 (3.2) -0.18 0.09	14.0 (2.9) -0.12 0.1	13.7 (3.0) -0.17 0.009 *	-0.03 [l] age
Table S1 utilization	MR	Daily % comorbidity Ckd [adv adjusted]	t test	14.5 (3.5)	14.1 (3.1) -0.09 0.1	14.1 (3.5) -0.08 0.5	14.6 (3.0) +0.03 0.7	13.7 (3.0) -0.17 0.01 *	-0.01 [l] age
Table S1 utilization	MR	Daily % comorbidity Ckd [ipw adjusted]	t test	14.5 (3.5)	14.2 (3.0) -0.08 0.2	14.3 (3.4) -0.04 0.7	14.4 (3.0) -0.01 0.8	13.9 (3.0) -0.13 0.06	-0.00 [l] age
Table S1 utilization	MR	Daily % comorbidity Cardio [unadjusted]	t test	11.2 (3.1)	11.2 (2.9) -0.01 0.9	10.7 (3.3) -0.11 0.3	11.3 (3.1) +0.03 0.7	11.2 (2.7) -0.00 1.0	-0.03 [l] age
Table S1 utilization	MR	Daily % comorbidity Cardio [adv adjusted]	t test	11.2 (3.1)	11.4 (3.1) +0.05 0.4	11.3 (3.6) +0.02 0.9	11.9 (3.3) +0.16 0.04	11.1 (2.8) -0.02 0.7	-0.01 [l] age
Table S1 utilization	MR	Daily % comorbidity Cardio [ipw adjusted]	t test	11.2 (3.1)	11.3 (3.0) +0.03 0.6	11.0 (3.4) -0.04 0.7	11.5 (3.2) +0.08 0.3	11.3 (2.7) +0.01 0.8	-0.00 [l] age
Table S1 utilization	MR	Daily % comorbidity Cancer [unadjusted]	t test	20.5 (5.7)	18.8 (5.5) -0.22 1e-04 *	19.7 (5.3) -0.11 0.3	19.6 (5.8) -0.11 0.2	18.0 (5.2) -0.33 8e-07 *	-0.03 [l] age
Table S1 utilization	MR	Daily % comorbidity Cancer [adv adjusted]	t test	20.5 (5.7)	19.3 (5.7) -0.15 0.009 *	20.9 (5.6) +0.05 0.6	20.3 (6.0) -0.03 0.7	18.3 (5.3) -0.29 2e-05 *	-0.01 [l] age
Table S1 utilization	MR	Daily % comorbidity Cancer [ipw adjusted]	t test	20.5 (5.7)	19.2 (5.6) -0.16 0.005 *	20.4 (5.4) -0.01 0.9	20.2 (6.0) -0.04 0.6	18.3 (5.3) -0.29 2e-05 *	-0.00 [l] age
Table S1 utilization	MR	Daily % comorbidity Copd [unadjusted]	t test	2.9 (1.6)	2.6 (1.4) -0.11 0.05	2.5 (1.5) -0.18 0.09	2.7 (1.3) -0.07 0.3	2.6 (1.4) -0.12 0.08	-0.03 [l] age
Table S1 utilization	MR	Daily % comorbidity Copd [adv adjusted]	t test	2.9 (1.6)	2.7 (1.5) -0.08 0.2	2.6 (1.7) -0.11 0.3	2.8 (1.4) -0.01 0.9	2.6 (1.4) -0.11 0.09	-0.01 [l] age
Table S1 utilization	MR	Daily % comorbidity Copd [ipw adjusted]	t test	2.9 (1.6)	2.7 (1.4) -0.08 0.2	2.6 (1.6) -0.14 0.2	2.8 (1.4) -0.02 0.8	2.7 (1.4) -0.10 0.1	-0.00 [l] age
Table S1 utilization	MR	Daily % Any comorbidity from the above [unadjusted]	t test	77.9 (4.0)	76.2 (3.9) -0.30 2e-07 *	76.8 (4.1) -0.19 0.10	76.1 (3.6) -0.33 1e-05 *	76.2 (4.0) -0.31 7e-06 *	-0.03 [l] age
Table S1 utilization	MR	Daily % Any comorbidity from the above [adv adjusted]	t test	77.9 (4.0)	76.6 (3.8) -0.23 4e-05 *	77.4 (3.9) -0.08 0.5	76.8 (3.6) -0.20 0.009 *	76.2 (4.0) -0.30 9e-06 *	-0.01 [l] age
Table S1 utilization	MR	Daily % Any comorbidity from the above [ipw adjusted]	t test	77.9 (4.0)	76.7 (3.8) -0.21 2e-04 *	77.6 (4.0) -0.05 0.6	76.7 (3.6) -0.22 0.003 *	76.5 (3.9) -0.25 2e-04 *	-0.00 [l] age
Table S1 utilization	MR	Daily E(CCI 2020) [unadjusted]	t test	1.4 (0.2)	1.2 (0.2) -0.74 3e-34 *	1.3 (0.2) -0.23 0.05	1.2 (0.2) -0.51 1e-10 *	1.1 (0.2) -1.14 2e-52 *	-0.03 [l] age
Table S1 utilization	MR	Daily E(CCI 2020) [adv adjusted]	t test	1.4 (0.2)	1.2 (0.2) -0.62 1e-25 *	1.4 (0.2) -0.01 0.9	1.3 (0.2) -0.35 6e-06 *	1.1 (0.2) -1.10 2e-49 *	-0.01 [l] age
Table S1 utilization	MR	Daily E(CCI 2020) [ipw adjusted]	t test	1.4 (0.2)	1.2 (0.2) -0.64 2e-27 *	1.4 (0.2) -0.09 0.4	1.3 (0.2) -0.40 3e-07 *	1.1 (0.2) -1.08 6e-48 *	-0.00 [l] age
Table S1 utilization	MR	Daily E(CCI 2018) [unadjusted]	t test	0.82 (0.14)	0.71 (0.12) -0.60 2e-23 *	0.75 (0.14) -0.38 1e-03 *	0.73 (0.12) -0.52 2e-11 *	0.69 (0.11) -0.73 3e-25 *	-0.03 [l] age
Table S1 utilization	MR	Daily E(CCI 2018) [adv adjusted]	t test	0.82 (0.14)	0.73 (0.13) -0.52 2e-18 *	0.78 (0.14) -0.25 0.03 *	0.75 (0.12) -0.37 9e-07 *	0.70 (0.12) -0.71 5e-24 *	-0.01 [l] age
Table S1 utilization	MR	Daily E(CCI 2018) [ipw adjusted]	t test	0.82 (0.14)	0.73 (0.12) -0.52 2e-18 *	0.78 (0.15) -0.24 0.03 *	0.75 (0.12) -0.42 5e-08 *	0.70 (0.11) -0.68 2e-22 *	-0.00 [l] age
Table S1 utilization	MR	Daily E(CCI 2020)-E(CCI 2018) [unadjusted]	t test	0.56 (0.15)	0.46 (0.14) -0.50 2e-17 *	0.57 (0.15) +0.03 0.8	0.51 (0.14) -0.25 0.001 *	0.40 (0.10) -0.91 8e-38 *	-0.03 [l] age
Table S1 utilization	MR	Daily E(CCI 2020)-E(CCI 2018) [adv adjusted]	t test	0.56 (0.15)	0.47 (0.15) -0.41 1e-12 *	0.60 (0.17) +0.20 0.09	0.53 (0.15) -0.16 0.04	0.40 (0.10) -0.88 1e-35 *	-0.01 [l] age
Table S1 utilization	MR	Daily E(CCI 2020)-E(CCI 2018) [ipw adjusted]	t test	0.56 (0.15)	0.47 (0.14) -0.44 2e-14 *	0.58 (0.15) +0.11 0.3	0.52 (0.15) -0.19 0.01 *	0.40 (0.10) -0.88 3e-35 *	-0.00 [l] age
Table S1 utilization	MR	Daily % CCI 2020 >0 [unadjusted]	t test	51.3 (5.3)	47.0 (5.3) -0.57 3e-22 *	49.7 (5.2) -0.22 0.05	48.7 (5.4) -0.34 1e-05 *	45.2 (4.5) -0.88 4e-34 *	-0.03 [l] age
Table S1 utilization	MR	Daily % CCI 2020 >0 [adv adjusted]	t test	51.3 (5.3)	47.5 (5.5) -0.50 5e-18 *	51.1 (5.1) -0.03 0.8	49.6 (5.4) -0.22 0.004 *	45.0 (4.5) -0.90 2e-35 *	-0.01 [l] age
Table S1 utilization	MR	Daily % CCI 2020 >0 [ipw adjusted]	t test	51.3 (5.3)	47.6 (5.4) -0.49 7e-17 *	50.7 (5.2) -0.08 0.5	49.5 (5.4) -0.24 0.002 *	45.5 (4.6) -0.83 2e-30 *	-0.00 [l] age
Table S1 utilization	MR	Daily % CCI 2018 >0 [unadjusted]	t test	38.8 (5.1)	35.4 (4.3) -0.52 1e-18 *	35.9 (4.7) -0.43 1e-04 *	35.9 (4.3) -0.45 5e-09 *	34.9 (4.1) -0.60 2e-18 *	-0.03 [l] age
Table S1 utilization	MR	Daily % CCI 2018 >0 [adv adjusted]	t test	38.8 (5.1)	35.6 (4.4) -0.48 3e-16 *	36.7 (4.5) -0.33 0.003 *	36.6 (4.5) -0.34 9e-06 *	34.7 (4.2) -0.63 5e-20 *	-0.01 [l] age
Table S1 utilization	MR	Daily % CCI 2018 >0 [ipw adjusted]	t test	38.8 (5.1)	35.8 (4.4) -0.45 1e-14 *	36.7 (4.7) -0.32 0.005 *	36.5 (4.4) -0.36 3e-06 *	35.2 (4.2) -0.56 3e-16 *	-0.00 [l] age
Table S1 utilization	MR	Daily % CCI increased [unadjusted]	t test	24.2 (4.8)	21.2 (4.7) -0.44 6e-14 *	24.6 (4.5) +0.07 0.5	23.1 (4.7) -0.15 0.05	19.1 (3.4) -0.86 3e-34 *	-0.03 [l] age
Table S1 utilization	MR	Daily % CCI increased [adv adjusted]	t test	24.2 (4.8)	21.8 (5.0) -0.35 1e-09 *	26.0 (4.8) +0.27 0.02 *	23.9 (4.9) -0.04 0.6	19.2 (3.5) -0.83 5e-32 *	-0.01 [l] age
Table S1 utilization	MR	Daily % CCI increased [ipw adjusted]	t test	24.2 (4.8)	21.6 (4.8) -0.37 1e-10 *	25.3 (4.5) +0.17 0.1	23.7 (4.8) -0.07 0.3	19.3 (3.5) -0.82 3e-31 *	-0.00 [l] age
Table S1 utilization	ALL	Daily E(wait time)	t test	24.2 (3.1)	21.0 (2.4) -0.83 1e-39 *	22.2 (3.2) -0.44 2e-04 *	21.2 (1.9) -0.83 8e-28 *	20.5 (2.3) -0.96 2e-40 *
Table S1 utilization	MG	Daily E(wait time)	t test	27.2 (4.0)	24.4 (5.3) -0.41 4e-13 *	29.0 (6.4) +0.24 0.06	25.8 (3.5) -0.26 5e-04 *	22.3 (4.9) -0.77 6e-25 *
Table S1 utilization	US-breast	Daily E(wait time)	t test	32.0 (4.4)	28.1 (5.8) -0.53 2e-20 *	32.0 (6.2) +0.01 0.9	29.8 (4.0) -0.37 1e-06 *	25.9 (5.8) -0.84 4e-28 *
Table S1 utilization	US-other	Daily E(wait time)	t test	17.7 (4.6)	12.6 (3.1) -0.92 1e-45 *	12.7 (3.2) -0.89 1e-14 *	11.5 (1.9) -1.23 4e-57 *	13.2 (3.4) -0.77 2e-28 *
Table S1 utilization	CT	Daily E(wait time)	t test	20.8 (3.0)	15.2 (2.6) -1.43 7e-93 *	17.9 (3.3) -0.65 3e-07 *	16.0 (2.0) -1.35 7e-56 *	13.9 (1.9) -1.97 3e-113 *
Table S1 utilization	MR	Daily E(wait time)	t test	33.5 (4.9)	38.2 (7.0) +0.54 2e-21 *	28.3 (5.4) -0.73 2e-08 *	35.5 (3.6) +0.33 9e-06 *	42.6 (5.4) +1.25 1e-53 *
Table S1 utilization	MR	Daily E(MR-MSK wait time)	t test	25.8 (5.5)	30.5 (8.3) +0.48 4e-17 *	22.3 (6.3) -0.42 5e-04 *	27.4 (5.0) +0.22 0.004 *	34.9 (7.9) +0.94 7e-33 *
Table S1 utilization	MG	Daily % MG diagnostic	t test	23.5 (3.1)	26.4 (5.5) +0.45 8e-16 *	34.7 (9.4) +1.14 7e-11 *	24.4 (2.9) +0.21 0.005 *	25.5 (2.9) +0.47 1e-11 *
Table S1 utilization	MR	Daily # MR neuro	t test	52.7 (9.6)	66.5 (14.1) +0.81 6e-42 *	51.6 (12.3) -0.08 0.5	61.6 (11.6) +0.59 3e-12 *	73.8 (11.2) +1.43 1e-63 *
Table S1 utilization	MR	Daily # MR head	t test	28.5 (6.7)	34.0 (8.4) +0.51 4e-19 *	27.3 (7.1) -0.12 0.3	31.5 (6.9) +0.32 6e-05 *	37.5 (8.0) +0.87 2e-30 *
Table S1 utilization	MR	Daily # MR MSK	t test	33.6 (15.8)	43.6 (18.0) +0.42 3e-13 *	33.9 (19.2) +0.01 0.9	41.6 (19.3) +0.32 6e-05 *	47.4 (15.4) +0.63 5e-19 *
Table S1 utilization	MR	Daily # MR body	t test	9.0 (5.9)	10.3 (5.2) +0.17 0.004 *	9.1 (5.8) +0.01 1.0	9.6 (5.1) +0.08 0.3	11.1 (5.0) +0.27 7e-05 *
Table S1 utilization	MR	Daily # MR breast	t test	21.1 (13.3)	23.4 (14.6) +0.12 0.07	19.7 (13.1) -0.08 0.5	22.5 (13.9) +0.07 0.4	25.0 (15.3) +0.19 0.01 *
Table S1 utilization	MR	Daily # MR without MSK	t test	77.5 (14.9)	94.5 (19.7) +0.69 9e-32 *	74.6 (16.5) -0.13 0.3	88.7 (16.6) +0.51 6e-10 *	103.7 (17.0) +1.16 3e-48 *
Table S1 utilization	CT	Daily # CT chest	t test	47.7 (8.2)	49.2 (10.9) +0.11 0.04	41.4 (9.4) -0.51 4e-05 *	47.5 (10.5) -0.02 0.8	52.5 (10.1) +0.37 1e-07 *
Table S1 utilization	CT	Daily # CT MSK	t test	22.3 (5.6)	26.4 (7.4) +0.45 2e-15 *	19.8 (6.1) -0.30 0.01 *	28.0 (8.1) +0.58 2e-11 *	27.1 (6.2) +0.59 2e-16 *
Table S1 utilization	CT	Daily # CT brain	t test	52.2 (9.0)	55.1 (10.9) +0.20 3e-04 *	42.4 (11.1) -0.69 2e-07 *	57.4 (9.0) +0.41 1e-07 *	56.8 (9.8) +0.35 5e-07 *
Table S1 utilization	CT	Daily # CT other	t test	239.8 (24.6)	266.5 (44.4) +0.53 2e-20 *	203.6 (45.4) -0.71 1e-06 *	278.3 (36.7) +0.87 7e-21 *	275.3 (34.3) +0.84 5e-28 *
Table S1 utilization	MG	Daily # MG screening	t test	406.4 (52.5)	416.8 (101.3) +0.09 0.09	230.1 (128.5) -1.28 8e-13 *	432.6 (53.7) +0.35 8e-06 *	455.6 (52.4) +0.66 1e-20 *
Table S1 utilization	MG	Daily # MG diagnostic	t test	124.0 (15.3)	142.1 (24.0) +0.64 3e-28 *	102.9 (25.1) -0.72 5e-07 *	138.8 (15.6) +0.68 2e-16 *	154.7 (14.7) +1.45 1e-69 *

## Sheet: S2 Vaccine-hesistant char.
Table	Modality	Measure	Test	ALL
Table S2 Vaccine-hesitant char.	ALL	char. Vaccine-hesitant year of birth	t test unequal var	1971.6 (16.5) vs. 1965.9 (15.3) +0.25 P=0e+00 *
Table S2 Vaccine-hesitant char.	ALL	char. Vaccine-hesitant sex:female (%)	chi squared	0.69 vs. 0.68 +0.01 P=0.07
Table S2 Vaccine-hesitant char.	ALL	char. Vaccine-hesitant socio economic status	t test unequal var	5.8 (1.8) vs. 6.8 (1.8) -0.37 P=0e+00 *
Table S2 Vaccine-hesitant char.	ALL	char. Vaccine-hesitant distance from site	t test unequal var	17.1 (26.1) vs. 14.8 (22.2) +0.07 P=6e-70 *
Table S2 Vaccine-hesitant char.	ALL	char. Vaccine-hesitant missing:distance from site (%)	chi squared	0.05 vs. 0.03 +0.05 P=1e-59 *
Table S2 Vaccine-hesitant char.	ALL	char. Vaccine-hesitant marital status:widow (%)	chi squared	0.02 vs. 0.01 +0.02 P=2e-12 *
Table S2 Vaccine-hesitant char.	ALL	char. Vaccine-hesitant marital status:unknown (%)	chi squared	0.06 vs. 0.04 +0.05 P=2e-62 *
Table S2 Vaccine-hesitant char.	ALL	char. Vaccine-hesitant marital status:single (%)	chi squared	0.49 vs. 0.37 +0.18 P=0e+00 *
Table S2 Vaccine-hesitant char.	ALL	char. Vaccine-hesitant marital status:married (%)	chi squared	0.37 vs. 0.53 -0.23 P=0e+00 *
Table S2 Vaccine-hesitant char.	ALL	char. Vaccine-hesitant marital status:divorce (%)	chi squared	0.07 vs. 0.05 +0.05 P=4e-59 *
Table S2 Vaccine-hesitant char.	ALL	char. Vaccine-hesitant comorbidities bmi (%)	chi squared	0.61 vs. 0.72 -0.17 P=0e+00 *
Table S2 Vaccine-hesitant char.	ALL	char. Vaccine-hesitant comorbidities copd (%)	chi squared	0.02 vs. 0.03 -0.04 P=7e-27 *
Table S2 Vaccine-hesitant char.	ALL	char. Vaccine-hesitant comorbidities ckd (%)	chi squared	0.12 vs. 0.17 -0.10 P=2e-160 *
Table S2 Vaccine-hesitant char.	ALL	char. Vaccine-hesitant comorbidities cardio (%)	chi squared	0.09 vs. 0.13 -0.07 P=2e-95 *
Table S2 Vaccine-hesitant char.	ALL	char. Vaccine-hesitant comorbidities cancer (%)	chi squared	0.09 vs. 0.13 -0.10 P=5e-157 *
Table S2 Vaccine-hesitant char.	ALL	char. Vaccine-hesitant comorbidities diabetes (%)	chi squared	0.10 vs. 0.13 -0.06 P=2e-68 *
Table S2 Vaccine-hesitant char.	ALL	char. Vaccine-hesitant comorbidities hypertension (%)	chi squared	0.24 vs. 0.31 -0.10 P=3e-175 *
Table S2 Vaccine-hesitant char.	ALL	char. Vaccine-hesitant CCI 2020 score > 0 (%)	chi squared	0.37 vs. 0.44 -0.09 P=3e-164 *
Table S2 Vaccine-hesitant char.	ALL	char. Vaccine-hesitant CCI 2020 score:0 (%)	chi squared	0.63 vs. 0.56 +0.09 P=3e-164 *
Table S2 Vaccine-hesitant char.	ALL	char. Vaccine-hesitant CCI 2020 score	t test unequal var	0.84 (1.51) vs. 1.0 (1.6) -0.09 P=9e-161 *
Table S2 Vaccine-hesitant char.	ALL	char. Vaccine-hesitant CCI 2018 score > 0(%)	chi squared	0.29 vs. 0.35 -0.09 P=9e-154 *
Table S2 Vaccine-hesitant char.	ALL	char. Vaccine-hesitant CCI 2018 score:0 (%)	chi squared	0.71 vs. 0.65 +0.09 P=9e-154 *
Table S2 Vaccine-hesitant char.	ALL	char. Vaccine-hesitant CCI 2018 score	t test unequal var	0.59 (1.27) vs. 0.74 (1.37) -0.08 P=3e-127 *
Table S2 Vaccine-hesitant char.	ALL	char. Vaccine-hesitant CCI increased:yes (%)	chi squared	0.14 vs. 0.17 -0.05 P=2e-50 *
Table S2 Vaccine-hesitant char.	ALL	char. Vaccine-hesitant CCI increased:no (%)	chi squared	0.86 vs. 0.83 +0.05 P=2e-50 *
Table S2 Vaccine-hesitant char.	ALL	char. Vaccine-hesitant has hospitalizations (%)	chi squared	0.12 vs. 0.13 -0.02 P=1e-09 *
Table S2 Vaccine-hesitant char.	ALL	char. Vaccine-hesitant has rx (%)	chi squared	0.17 vs. 0.20 -0.06 P=2e-66 *
Table S2 Vaccine-hesitant char.	ALL	char. Vaccine-hesitant positive covid test (%)	chi squared	0.20 vs. 0.07 +0.28 P=0e+00 *
Table S2 Vaccine-hesitant char.	ALL	char. Vaccine-hesitant has covid hospitalizations (%)	chi squared	0.02 vs. 0.00 +0.08 P=9e-263 *

## Sheet: S3 Vaccine-hesitant util.
Table	Modality	Measure	Test	PRECOVID	COVID	WAVE1	WAVE2	WAVE34	Max bias
Table S3Vaccine-hesitant util.	ALL	Daily # Patients, Vaccine-hesitant group [unadjusted]	t test	115.8 (14.6)	111.6 (18.9) -0.18 0.001 *	83.5 (25.4) -1.11 9e-12 *	114.5 (13.2) -0.07 0.4	117.0 (12.7) +0.06 0.3	0.13 [m] mhs utilization 90d
Table S3Vaccine-hesitant util.	ALL	Daily # Patients, Vaccine-hesitant group [adv adjusted]	t test	115.8 (14.6)	110.6 (21.4) -0.20 3e-04 *	80.5 (31.0) -1.04 2e-10 *	112.9 (13.9) -0.15 0.05	117.1 (14.9) +0.06 0.4	0.02 [l] site Jerusalem
Table S3Vaccine-hesitant util.	ALL	Daily # Patients, Vaccine-hesitant group [ipw adjusted]	t test	115.8 (14.6)	96.1 (32.9) -0.55 4e-22 *	80.4 (31.0) -1.04 2e-10 *	112.7 (13.4) -0.16 0.04	89.1 (37.9) -0.66 3e-17 *	22.31 [h] wait time
Table S3Vaccine-hesitant util.	ALL	Daily % Vaccine-hesitant group [unadjusted]	t test	8.1 (0.9)	7.1 (0.8) -0.90 1e-46 *	7.7 (0.9) -0.31 0.006 *	7.2 (0.7) -0.84 2e-25 *	6.9 (0.6) -1.19 3e-56 *	0.13 [m] mhs utilization 90d
Table S3Vaccine-hesitant util.	ALL	Daily % Vaccine-hesitant group [adv adjusted]	t test	8.1 (0.9)	7.0 (0.8) -0.94 2e-50 *	7.5 (1.0) -0.52 4e-05 *	7.1 (0.7) -0.91 5e-28 *	6.9 (0.7) -1.12 3e-49 *	0.02 [l] site Jerusalem
Table S3Vaccine-hesitant util.	ALL	Daily % Vaccine-hesitant group [ipw adjusted]	t test	8.1 (0.9)	7.0 (0.9) -0.93 2e-50 *	7.4 (0.9) -0.55 6e-06 *	7.1 (0.7) -0.93 1e-29 *	6.8 (0.9) -1.06 2e-42 *	22.31 [h] wait time
Table S3Vaccine-hesitant util.	MG	Daily # Patients, Vaccine-hesitant group [unadjusted]	t test	34.2 (7.4)	30.3 (8.8) -0.33 4e-09 *	20.0 (11.2) -1.06 1e-11 *	31.0 (6.9) -0.31 6e-05 *	32.5 (7.2) -0.16 0.02 *	-0.20 [m] wait time
Table S3Vaccine-hesitant util.	MG	Daily # Patients, Vaccine-hesitant group [adv adjusted]	t test	34.2 (7.4)	30.3 (10.4) -0.30 6e-08 *	20.0 (13.5) -0.93 2e-09 *	31.1 (7.8) -0.28 3e-04 *	32.4 (9.4) -0.14 0.04	0.02 [l] site Jerusalem
Table S3Vaccine-hesitant util.	MG	Daily # Patients, Vaccine-hesitant group [ipw adjusted]	t test	34.2 (7.4)	24.6 (14.9) -0.57 1e-23 *	20.4 (13.1) -0.92 3e-09 *	31.3 (7.4) -0.27 5e-04 *	21.2 (17.5) -0.68 3e-18 *	32.94 [h] wait time
Table S3Vaccine-hesitant util.	MG	Daily % Vaccine-hesitant group [unadjusted]	t test	6.5 (1.2)	5.4 (1.1) -0.62 3e-25 *	5.9 (1.3) -0.32 0.005 *	5.4 (1.0) -0.64 4e-16 *	5.3 (1.0) -0.71 5e-24 *	-0.20 [m] wait time
Table S3Vaccine-hesitant util.	MG	Daily % Vaccine-hesitant group [adv adjusted]	t test	6.5 (1.2)	5.4 (1.3) -0.59 7e-24 *	5.8 (1.5) -0.35 0.004 *	5.4 (1.2) -0.60 5e-14 *	5.3 (1.3) -0.66 1e-20 *	0.02 [l] site Jerusalem
Table S3Vaccine-hesitant util.	MG	Daily % Vaccine-hesitant group [ipw adjusted]	t test	6.5 (1.2)	5.3 (1.4) -0.62 7e-26 *	5.9 (1.4) -0.29 0.02 *	5.5 (1.1) -0.59 8e-14 *	5.1 (1.4) -0.74 6e-24 *	32.94 [h] wait time
Table S3Vaccine-hesitant util.	US-breast	Daily # Patients, Vaccine-hesitant group [unadjusted]	t test	30.4 (6.2)	28.7 (6.9) -0.18 0.001 *	21.7 (8.4) -0.84 4e-09 *	28.5 (5.4) -0.23 0.002 *	30.7 (6.2) +0.03 0.6	-0.23 [m] wait time
Table S3Vaccine-hesitant util.	US-breast	Daily # Patients, Vaccine-hesitant group [adv adjusted]	t test	30.4 (6.2)	28.3 (7.5) -0.21 1e-04 *	20.8 (8.7) -0.91 7e-10 *	28.8 (5.7) -0.19 0.01 *	30.1 (7.0) -0.04 0.6	0.03 [l] site Jerusalem
Table S3Vaccine-hesitant util.	US-breast	Daily # Patients, Vaccine-hesitant group [ipw adjusted]	t test	30.4 (6.2)	23.0 (12.9) -0.52 5e-20 *	20.8 (8.7) -0.91 6e-10 *	28.8 (5.8) -0.19 0.01 *	19.7 (15.7) -0.64 3e-16 *	29.76 [h] wait time
Table S3Vaccine-hesitant util.	US-breast	Daily % Vaccine-hesitant group [unadjusted]	t test	6.9 (1.3)	5.9 (1.1) -0.57 1e-21 *	6.8 (1.4) -0.08 0.5	5.9 (1.1) -0.59 2e-14 *	5.7 (1.0) -0.73 1e-25 *	-0.23 [m] wait time
Table S3Vaccine-hesitant util.	US-breast	Daily % Vaccine-hesitant group [adv adjusted]	t test	6.9 (1.3)	5.8 (1.3) -0.58 6e-23 *	6.5 (1.6) -0.20 0.10	5.9 (1.1) -0.55 7e-13 *	5.6 (1.2) -0.74 1e-25 *	0.03 [l] site Jerusalem
Table S3Vaccine-hesitant util.	US-breast	Daily % Vaccine-hesitant group [ipw adjusted]	t test	6.9 (1.3)	5.7 (1.4) -0.62 3e-25 *	6.5 (1.4) -0.24 0.04	6.0 (1.1) -0.54 2e-12 *	5.4 (1.4) -0.79 4e-27 *	29.76 [h] wait time
Table S3Vaccine-hesitant util.	US-other	Daily # Patients, Vaccine-hesitant group [unadjusted]	t test	24.4 (6.5)	22.2 (6.1) -0.25 2e-05 *	16.0 (7.7) -0.83 1e-09 *	22.7 (5.0) -0.20 0.006 *	23.4 (5.2) -0.11 0.08	-0.31 [h] wait time
Table S3Vaccine-hesitant util.	US-other	Daily # Patients, Vaccine-hesitant group [adv adjusted]	t test	24.4 (6.5)	22.2 (7.9) -0.21 2e-04 *	15.8 (7.7) -0.85 7e-10 *	22.0 (6.6) -0.26 8e-04 *	24.2 (7.8) -0.02 0.8	0.02 [l] site Jerusalem
Table S3Vaccine-hesitant util.	US-other	Daily # Patients, Vaccine-hesitant group [ipw adjusted]	t test	24.4 (6.5)	14.8 (12.4) -0.69 2e-32 *	15.7 (7.5) -0.87 3e-10 *	21.8 (10.8) -0.21 0.01 *	9.8 (12.0) -1.07 4e-37 *	13.93 [h] wait time
Table S3Vaccine-hesitant util.	US-other	Daily % Vaccine-hesitant group [unadjusted]	t test	8.6 (1.8)	7.2 (1.5) -0.56 5e-21 *	7.7 (2.2) -0.29 0.02 *	7.4 (1.5) -0.49 1e-10 *	7.0 (1.3) -0.71 7e-25 *	-0.31 [h] wait time
Table S3Vaccine-hesitant util.	US-other	Daily % Vaccine-hesitant group [adv adjusted]	t test	8.6 (1.8)	7.3 (2.0) -0.48 9e-17 *	7.8 (2.5) -0.23 0.06	7.1 (2.0) -0.52 2e-10 *	7.2 (1.7) -0.54 8e-15 *	0.02 [l] site Jerusalem
Table S3Vaccine-hesitant util.	US-other	Daily % Vaccine-hesitant group [ipw adjusted]	t test	8.6 (1.8)	7.3 (2.7) -0.38 2e-11 *	7.8 (2.4) -0.26 0.04	7.2 (2.8) -0.40 3e-06 *	7.3 (2.8) -0.39 4e-08 *	13.93 [h] wait time
Table S3Vaccine-hesitant util.	CT	Daily # Patients, Vaccine-hesitant group [unadjusted]	t test	32.8 (6.3)	32.6 (7.3) -0.02 0.7	25.7 (7.4) -0.74 3e-08 *	34.5 (6.7) +0.19 0.02 *	33.1 (6.6) +0.03 0.6	-0.30 [h] wait time
Table S3Vaccine-hesitant util.	CT	Daily # Patients, Vaccine-hesitant group [adv adjusted]	t test	32.8 (6.3)	32.1 (9.2) -0.06 0.3	24.8 (9.2) -0.73 2e-07 *	33.9 (7.5) +0.11 0.2	32.9 (9.4) +0.01 0.9	-0.01 [l] site Haifa
Table S3Vaccine-hesitant util.	CT	Daily # Patients, Vaccine-hesitant group [ipw adjusted]	t test	32.8 (6.3)	21.7 (12.3) -0.80 1e-41 *	24.3 (9.2) -0.77 6e-08 *	31.4 (6.9) -0.16 0.05	14.5 (11.2) -1.43 2e-55 *	8.51 [h] wait time
Table S3Vaccine-hesitant util.	CT	Daily % Vaccine-hesitant group [unadjusted]	t test	9.4 (1.6)	8.3 (1.4) -0.49 1e-16 *	8.6 (1.7) -0.34 0.004 *	8.5 (1.4) -0.38 5e-07 *	8.1 (1.4) -0.61 2e-18 *	-0.30 [h] wait time
Table S3Vaccine-hesitant util.	CT	Daily % Vaccine-hesitant group [adv adjusted]	t test	9.4 (1.6)	8.2 (1.8) -0.48 7e-17 *	8.3 (1.8) -0.44 3e-04 *	8.4 (1.7) -0.42 1e-07 *	8.0 (1.9) -0.53 9e-14 *	-0.01 [l] site Haifa
Table S3Vaccine-hesitant util.	CT	Daily % Vaccine-hesitant group [ipw adjusted]	t test	9.4 (1.6)	7.6 (3.6) -0.45 5e-16 *	8.2 (1.8) -0.49 5e-05 *	8.0 (1.8) -0.55 1e-11 *	7.1 (4.7) -0.46 1e-09 *	8.51 [h] wait time
Table S3Vaccine-hesitant util.	MR	Daily # Patients, Vaccine-hesitant group [unadjusted]	t test	9.8 (3.3)	11.2 (3.7) +0.28 1e-06 *	9.3 (3.0) -0.12 0.3	10.9 (3.7) +0.22 0.005 *	11.9 (3.7) +0.42 2e-09 *	0.54 [h] site Haifa
Table S3Vaccine-hesitant util.	MR	Daily # Patients, Vaccine-hesitant group [adv adjusted]	t test	9.8 (3.3)	10.7 (4.1) +0.17 0.003 *	9.2 (3.4) -0.14 0.2	10.5 (3.7) +0.14 0.07	11.2 (4.5) +0.25 3e-04 *	0.03 [l] site Haifa
Table S3Vaccine-hesitant util.	MR	Daily # Patients, Vaccine-hesitant group [ipw adjusted]	t test	9.8 (3.3)	10.6 (4.1) +0.15 0.008 *	9.1 (3.3) -0.17 0.1	10.4 (3.6) +0.12 0.1	11.1 (4.4) +0.24 7e-04 *	0.06 [l] wait time
Table S3Vaccine-hesitant util.	MR	Daily % Vaccine-hesitant group [unadjusted]	t test	9.0 (2.8)	8.2 (2.5) -0.22 2e-04 *	8.8 (2.7) -0.06 0.6	8.5 (2.6) -0.15 0.05	7.9 (2.3) -0.31 3e-06 *	0.54 [h] site Haifa
Table S3Vaccine-hesitant util.	MR	Daily % Vaccine-hesitant group [adv adjusted]	t test	9.0 (2.8)	7.9 (2.9) -0.29 6e-07 *	8.7 (2.9) -0.09 0.4	8.2 (2.8) -0.21 0.005 *	7.5 (2.9) -0.39 2e-08 *	0.03 [l] site Haifa
Table S3Vaccine-hesitant util.	MR	Daily % Vaccine-hesitant group [ipw adjusted]	t test	9.0 (2.8)	7.8 (2.8) -0.31 8e-08 *	8.5 (2.7) -0.13 0.2	8.1 (2.7) -0.24 0.002 *	7.4 (2.8) -0.40 4e-09 *	0.06 [l] wait time

## Sheet: S4 Predictive models AUCs
Table	Modality	Measure	Test	ALL
Table S4 Predictive models AUCs	MG	AUC finding risk	DeLong	0.753 [CI95: 0.744-0.762] vs. 0.753 [CI95: 0.744-0.762] P= 0.8
Table S4 Predictive models AUCs	CT	AUC finding risk	DeLong	0.745 [CI95: 0.737-0.752] vs. 0.739 [CI95: 0.731-0.746] P=2e-05 *
Table S4 Predictive models AUCs	MR	AUC finding risk	DeLong	0.758 [CI95: 0.748-0.768] vs. 0.736 [CI95: 0.725-0.747] P=1e-13 *

## Sheet: S5 clinical findings
Table	Modality	Measure	Test	PRECOVID	COVID	WAVE1	WAVE2	WAVE34	Max bias
Table S5 clinical findings	MG	Daily # Findings [unadjusted]	t test	14.5 (4.4)	16.3 (5.3) +0.25 7e-06 *	11.6 (5.3) -0.43 6e-04 *	16.8 (4.8) +0.35 9e-06 *	17.2 (5.1) +0.39 2e-08 *	-0.20 [m] wait time
Table S5 clinical findings	MG	Daily # Findings [adv adjusted]	t test	14.5 (4.4)	16.3 (6.0) +0.24 1e-05 *	11.0 (5.8) -0.48 2e-04 *	17.8 (5.4) +0.47 9e-09 *	16.7 (5.8) +0.30 1e-05 *	0.02 [l] site Jerusalem
Table S5 clinical findings	MG	Daily # Findings [ipw adjusted]	t test	14.5 (4.4)	13.4 (8.4) -0.11 0.04	11.1 (5.6) -0.48 2e-04 *	18.0 (5.2) +0.50 1e-09 *	11.0 (9.4) -0.34 4e-06 *	32.80 [h] wait time
Table S5 clinical findings	MG	% Findings [unadjusted]	proportion ztest	2.8 (16.5)	3.0 (17.0) +0.01 9e-04 *				-0.20 [m] wait time
Table S5 clinical findings	MG	% Findings [adv adjusted]	proportion ztest	2.8 (16.5)	3.0 (17.1) +0.01 5e-04 *				0.02 [l] site Jerusalem
Table S5 clinical findings	MG	% Findings [ipw adjusted]	proportion ztest	2.8 (16.5)	2.5 (15.5) -0.01 1.0				32.80 [h] wait time
Table S5 clinical findings	MG	Daily % Findings [unadjusted]	t test	2.8 (0.9)	3.1 (1.1) +0.19 8e-04 *	4.0 (2.0) +0.56 1e-04 *	3.0 (0.8) +0.17 0.03 *	2.9 (0.9) +0.05 0.4	-0.20 [m] wait time
Table S5 clinical findings	MG	Daily % Findings [adv adjusted]	t test	2.8 (0.9)	3.1 (1.3) +0.19 8e-04 *	3.9 (2.4) +0.45 0.002 *	3.2 (0.9) +0.30 1e-04 *	2.8 (1.0) +0.01 0.9	0.02 [l] site Jerusalem
Table S5 clinical findings	MG	Daily % Findings [ipw adjusted]	t test	2.8 (0.9)	3.3 (3.8) +0.12 0.03 *	3.9 (2.1) +0.50 6e-04 *	3.2 (0.9) +0.32 3e-05 *	3.1 (5.1) +0.06 0.4	32.80 [h] wait time
Table S5 clinical findings	CT	Daily # Findings [unadjusted]	t test	15.2 (5.8)	17.4 (6.1) +0.26 5e-06 *	12.5 (4.7) -0.37 5e-04 *	16.2 (5.1) +0.13 0.09	19.5 (6.1) +0.51 3e-13 *	-0.30 [h] wait time
Table S5 clinical findings	CT	Daily # Findings [adv adjusted]	t test	15.2 (5.8)	17.1 (7.6) +0.20 5e-04 *	11.8 (5.7) -0.42 3e-04 *	15.7 (5.4) +0.06 0.4	19.4 (8.5) +0.41 1e-08 *	-0.01 [l] site Ashdod public
Table S5 clinical findings	CT	Daily # Findings [ipw adjusted]	t test	15.2 (5.8)	12.8 (16.6) -0.14 0.01 *	12.1 (6.1) -0.37 0.002 *	15.0 (5.6) -0.02 0.8	11.5 (22.3) -0.16 0.03 *	8.00 [h] wait time
Table S5 clinical findings	CT	% Findings [unadjusted]	proportion ztest	4.2 (20.1)	4.4 (20.5) +0.01 0.01 *				-0.30 [h] wait time
Table S5 clinical findings	CT	% Findings [adv adjusted]	proportion ztest	4.2 (20.1)	4.3 (20.3) +0.00 0.09				-0.01 [l] site Ashdod public
Table S5 clinical findings	CT	% Findings [ipw adjusted]	proportion ztest	4.2 (20.1)	3.2 (17.7) -0.03 1.0				8.00 [h] wait time
Table S5 clinical findings	CT	Daily % Findings [unadjusted]	t test	4.2 (1.6)	4.4 (1.5) +0.09 0.1	4.1 (1.6) -0.03 0.8	4.0 (1.2) -0.13 0.07	4.8 (1.5) +0.26 9e-05 *	-0.30 [h] wait time
Table S5 clinical findings	CT	Daily % Findings [adv adjusted]	t test	4.2 (1.6)	4.3 (1.7) +0.04 0.5	3.9 (1.6) -0.12 0.3	3.8 (1.3) -0.19 0.01 *	4.7 (1.9) +0.21 0.003 *	-0.01 [l] site Ashdod public
Table S5 clinical findings	CT	Daily % Findings [ipw adjusted]	t test	4.2 (1.6)	4.4 (4.4) +0.04 0.5	4.0 (1.5) -0.10 0.4	3.8 (1.4) -0.20 0.009 *	4.9 (5.9) +0.11 0.1	8.00 [h] wait time
Table S5 clinical findings	MR	Daily # Findings [unadjusted]	t test	7.6 (3.8)	11.8 (5.6) +0.61 4e-26 *	10.6 (5.2) +0.46 3e-04 *	10.6 (4.7) +0.49 5e-09 *	12.9 (6.1) +0.74 5e-22 *	0.54 [h] site Haifa
Table S5 clinical findings	MR	Daily # Findings [adv adjusted]	t test	7.6 (3.8)	11.8 (6.4) +0.57 4e-23 *	10.4 (5.7) +0.41 0.002 *	10.9 (5.1) +0.50 2e-09 *	12.9 (7.1) +0.65 1e-17 *	0.03 [l] site Haifa
Table S5 clinical findings	MR	Daily # Findings [ipw adjusted]	t test	7.6 (3.8)	11.9 (6.4) +0.57 1e-23 *	10.2 (5.7) +0.38 0.003 *	11.0 (5.2) +0.52 6e-10 *	12.9 (7.1) +0.66 6e-18 *	0.06 [l] wait time
Table S5 clinical findings	MR	% Findings [unadjusted]	proportion ztest	6.9 (25.4)	8.6 (28.1) +0.04 3e-18 *				0.54 [h] site Haifa
Table S5 clinical findings	MR	% Findings [adv adjusted]	proportion ztest	6.9 (25.4)	8.7 (28.2) +0.05 4e-19 *				0.03 [l] site Haifa
Table S5 clinical findings	MR	% Findings [ipw adjusted]	proportion ztest	6.9 (25.4)	8.7 (28.2) +0.05 8e-20 *				0.06 [l] wait time
Table S5 clinical findings	MR	Daily % Findings [unadjusted]	t test	6.9 (3.4)	8.7 (4.0) +0.34 2e-09 *	9.9 (4.9) +0.51 1e-04 *	8.3 (3.8) +0.27 6e-04 *	8.7 (3.9) +0.34 1e-06 *	0.54 [h] site Haifa
Table S5 clinical findings	MR	Daily % Findings [adv adjusted]	t test	6.9 (3.4)	8.7 (4.4) +0.33 8e-09 *	9.7 (5.0) +0.46 5e-04 *	8.4 (4.0) +0.29 3e-04 *	8.6 (4.4) +0.31 9e-06 *	0.03 [l] site Haifa
Table S5 clinical findings	MR	Daily % Findings [ipw adjusted]	t test	6.9 (3.4)	8.7 (4.3) +0.33 3e-09 *	9.5 (5.0) +0.44 9e-04 *	8.5 (4.0) +0.31 1e-04 *	8.7 (4.4) +0.32 5e-06 *	0.06 [l] wait time
Table S5 clinical findings	MR	Daily % Findings, MR neuro [unadjusted]	t test	5.6 (3.5)	6.9 (3.9) +0.24 2e-05 *	9.8 (4.9) +0.70 4e-07 *	6.2 (3.7) +0.13 0.1	6.5 (3.4) +0.19 0.005 *	0.56 [h] site Haifa
Table S5 clinical findings	MR	Daily % Findings, MR neuro [adv adjusted]	t test	5.6 (3.5)	7.0 (4.5) +0.24 2e-05 *	9.4 (5.2) +0.61 7e-06 *	6.4 (4.2) +0.15 0.06	6.7 (4.2) +0.20 0.004 *	0.04 [l] site Haifa
Table S5 clinical findings	MR	Daily % Findings, MR neuro [ipw adjusted]	t test	5.6 (3.5)	7.0 (4.4) +0.25 1e-05 *	9.6 (5.4) +0.62 6e-06 *	6.4 (3.9) +0.15 0.05	6.7 (4.2) +0.20 0.004 *	0.07 [l] wait time
Table S5 clinical findings	MR	% Findings, MR neuro [unadjusted]	proportion ztest	5.6 (23.0)	6.8 (25.2) +0.03 2e-06 *				0.56 [h] site Haifa
Table S5 clinical findings	MR	% Findings, MR neuro [adv adjusted]	proportion ztest	5.6 (23.0)	6.9 (25.4) +0.04 1e-07 *				0.04 [l] site Haifa
Table S5 clinical findings	MR	% Findings, MR neuro [ipw adjusted]	proportion ztest	5.6 (23.0)	6.9 (25.4) +0.04 1e-07 *				0.07 [l] wait time
Table S5 clinical findings	MR	Daily % Findings, MR head [unadjusted]	t test	7.0 (5.3)	8.4 (5.9) +0.18 0.001 *	12.1 (6.8) +0.60 6e-06 *	7.6 (5.4) +0.09 0.3	8.0 (5.7) +0.13 0.06	0.54 [h] site Haifa
Table S5 clinical findings	MR	Daily % Findings, MR head [adv adjusted]	t test	7.0 (5.3)	8.5 (6.4) +0.18 0.001 *	11.6 (7.1) +0.53 5e-05 *	8.1 (5.9) +0.14 0.07	7.9 (6.4) +0.11 0.10	0.03 [l] site Haifa
Table S5 clinical findings	MR	Daily % Findings, MR head [ipw adjusted]	t test	7.0 (5.3)	8.5 (6.5) +0.19 1e-03 *	11.9 (7.2) +0.56 2e-05 *	7.8 (5.6) +0.10 0.2	8.1 (6.5) +0.14 0.05	0.09 [l] wait time
Table S5 clinical findings	MR	% Findings, MR head [unadjusted]	proportion ztest	7.0 (25.5)	8.3 (27.5) +0.03 4e-04 *				0.54 [h] site Haifa
Table S5 clinical findings	MR	% Findings, MR head [adv adjusted]	proportion ztest	7.0 (25.5)	8.4 (27.8) +0.04 1e-04 *				0.03 [l] site Haifa
Table S5 clinical findings	MR	% Findings, MR head [ipw adjusted]	proportion ztest	7.0 (25.5)	8.5 (27.8) +0.04 6e-05 *				0.09 [l] wait time
Table S5 clinical findings	MR	Daily % Findings, MR MSK [unadjusted]	t test	1.8 (2.8)	5.7 (7.5) +0.49 2e-18 *	4.3 (5.8) +0.40 0.004 *	4.9 (6.2) +0.46 4e-07 *	6.6 (8.5) +0.54 3e-12 *	0.54 [h] site Haifa
Table S5 clinical findings	MR	Daily % Findings, MR MSK [adv adjusted]	t test	1.8 (2.8)	5.5 (7.7) +0.45 5e-16 *	4.6 (6.6) +0.39 0.006 *	4.7 (6.0) +0.45 5e-07 *	6.2 (8.8) +0.48 4e-10 *	0.05 [l] site Haifa
Table S5 clinical findings	MR	Daily % Findings, MR MSK [ipw adjusted]	t test	1.8 (2.8)	5.6 (7.5) +0.48 9e-18 *	4.5 (6.7) +0.38 0.007 *	5.0 (6.2) +0.47 2e-07 *	6.4 (8.4) +0.52 2e-11 *	0.13 [m] MR procedure: wrist [72192]
Table S5 clinical findings	MR	% Findings, MR MSK [unadjusted]	proportion ztest	1.9 (13.6)	5.6 (23.0) +0.14 8e-45 *				0.54 [h] site Haifa
Table S5 clinical findings	MR	% Findings, MR MSK [adv adjusted]	proportion ztest	1.9 (13.6)	5.4 (22.6) +0.13 5e-42 *				0.05 [l] site Haifa
Table S5 clinical findings	MR	% Findings, MR MSK [ipw adjusted]	proportion ztest	1.9 (13.6)	5.6 (22.9) +0.14 1e-44 *				0.13 [m] MR procedure: wrist [72192]
Table S5 clinical findings	MR	Daily % Findings, MR body [unadjusted]	t test	4.4 (13.1)	4.3 (8.9) -0.01 0.9	5.7 (10.9) +0.07 0.5	4.5 (9.2) +0.01 0.9	3.9 (8.0) -0.04 0.6	0.57 [h] site Haifa
Table S5 clinical findings	MR	Daily % Findings, MR body [adv adjusted]	t test	4.4 (13.1)	5.3 (12.6) +0.05 0.4	5.9 (11.3) +0.08 0.4	5.5 (11.7) +0.06 0.4	5.1 (13.5) +0.03 0.6	-0.06 [l] procedure class:nuro
Table S5 clinical findings	MR	Daily % Findings, MR body [ipw adjusted]	t test	4.4 (13.1)	5.0 (11.0) +0.03 0.6	5.3 (11.9) +0.05 0.7	5.1 (10.7) +0.04 0.6	4.8 (11.1) +0.02 0.7	0.11 [m] wait time
Table S5 clinical findings	MR	% Findings, MR body [unadjusted]	proportion ztest	3.9 (19.5)	4.3 (20.2) +0.01 0.3				0.57 [h] site Haifa
Table S5 clinical findings	MR	% Findings, MR body [adv adjusted]	proportion ztest	3.9 (19.5)	4.8 (21.3) +0.03 0.07				-0.06 [l] procedure class:nuro
Table S5 clinical findings	MR	% Findings, MR body [ipw adjusted]	proportion ztest	3.9 (19.5)	4.5 (20.8) +0.02 0.1				0.11 [m] wait time
Table S5 clinical findings	MR	Daily % Findings, MR breast [unadjusted]	t test	22.6 (17.4)	24.7 (17.0) +0.09 0.2	25.9 (21.5) +0.12 0.4	25.2 (15.8) +0.11 0.2	24.0 (16.5) +0.06 0.4	0.47 [h] site Haifa
Table S5 clinical findings	MR	Daily % Findings, MR breast [adv adjusted]	t test	22.6 (17.4)	22.9 (17.8) +0.01 0.8	24.3 (21.8) +0.06 0.6	24.2 (15.7) +0.07 0.4	21.7 (18.1) -0.04 0.6	0.03 [l] site Haifa
Table S5 clinical findings	MR	Daily % Findings, MR breast [ipw adjusted]	t test	22.6 (17.4)	22.3 (17.6) -0.01 0.9	24.9 (21.4) +0.08 0.5	24.8 (15.8) +0.10 0.3	19.9 (17.5) -0.11 0.2	0.11 [m] cci2020 score
Table S5 clinical findings	MR	% Findings, MR breast [unadjusted]	proportion ztest	22.6 (41.9)	24.6 (43.1) +0.03 0.009 *				0.47 [h] site Haifa
Table S5 clinical findings	MR	% Findings, MR breast [adv adjusted]	proportion ztest	22.6 (41.9)	22.9 (42.0) +0.00 0.4				0.03 [l] site Haifa
Table S5 clinical findings	MR	% Findings, MR breast [ipw adjusted]	proportion ztest	22.6 (41.9)	21.8 (41.3) -0.01 0.9				0.11 [m] cci2020 score
Table S5 clinical findings	MR	Daily % Findings, MR without MSK [unadjusted]	t test	8.8 (4.4)	9.8 (4.6) +0.16 0.006 *	12.2 (5.5) +0.49 1e-04 *	9.5 (4.5) +0.12 0.1	9.3 (4.2) +0.09 0.2	0.54 [h] site Haifa
Table S5 clinical findings	MR	Daily % Findings, MR without MSK [adv adjusted]	t test	8.8 (4.4)	9.7 (5.0) +0.14 0.01 *	11.7 (5.6) +0.40 0.001 *	9.7 (4.9) +0.13 0.10	9.3 (4.9) +0.07 0.3	0.03 [l] site Haifa
Table S5 clinical findings	MR	Daily % Findings, MR without MSK [ipw adjusted]	t test	8.8 (4.4)	9.7 (4.8) +0.14 0.02 *	11.7 (5.5) +0.41 0.001 *	9.7 (4.7) +0.14 0.08	9.2 (4.7) +0.06 0.4	0.05 [l] wait time
Table S5 clinical findings	MR	% Findings, MR without MSK [unadjusted]	proportion ztest	9.1 (28.8)	10.1 (30.1) +0.02 2e-04 *				0.54 [h] site Haifa
Table S5 clinical findings	MR	% Findings, MR without MSK [adv adjusted]	proportion ztest	9.1 (28.8)	10.0 (30.0) +0.02 3e-04 *				0.03 [l] site Haifa
Table S5 clinical findings	MR	% Findings, MR without MSK [ipw adjusted]	proportion ztest	9.1 (28.8)	10.0 (30.0) +0.02 4e-04 *				0.05 [l] wait time
Table S5 clinical findings	CT	Daily % Findings, CT chest [unadjusted]	t test	5.6 (4.0)	5.7 (5.3) +0.01 0.9	4.5 (3.9) -0.20 0.08	3.9 (3.3) -0.32 1e-05 *	7.1 (6.2) +0.21 0.003 *	-0.31 [h] site Ashdod public
Table S5 clinical findings	CT	Daily % Findings, CT chest [adv adjusted]	t test	5.6 (4.0)	5.6 (6.6) +0.01 0.9	4.5 (4.2) -0.18 0.1	3.8 (3.8) -0.32 3e-05 *	7.1 (8.1) +0.17 0.02 *	-0.03 [l] procedures 1000 עש צווארי (CT) 721251
Table S5 clinical findings	CT	Daily % Findings, CT chest [ipw adjusted]	t test	5.6 (4.0)	5.4 (6.4) -0.03 0.6	4.2 (3.8) -0.26 0.02 *	3.6 (3.4) -0.39 2e-07 *	7.0 (7.9) +0.15 0.03 *	0.59 [h] wait time
Table S5 clinical findings	CT	% Findings, CT chest [unadjusted]	proportion ztest	5.6 (23.0)	5.7 (23.2) +0.00 0.3				-0.31 [h] site Ashdod public
Table S5 clinical findings	CT	% Findings, CT chest [adv adjusted]	proportion ztest	5.6 (23.0)	5.6 (23.1) +0.00 0.4				-0.03 [l] procedures 1000 עש צווארי (CT) 721251
Table S5 clinical findings	CT	% Findings, CT chest [ipw adjusted]	proportion ztest	5.6 (23.0)	5.3 (22.3) -0.01 0.9				0.59 [h] wait time
Table S5 clinical findings	CT	Daily % Findings, CT MSK [unadjusted]	t test	0.9 (2.2)	0.6 (1.7) -0.11 0.06	0.4 (1.5) -0.20 0.04	0.6 (1.9) -0.12 0.1	0.7 (1.6) -0.08 0.2	-0.33 [h] site Ashdod public
Table S5 clinical findings	CT	Daily % Findings, CT MSK [adv adjusted]	t test	0.9 (2.2)	0.6 (1.9) -0.12 0.03 *	0.7 (2.5) -0.08 0.5	0.5 (1.6) -0.17 0.02 *	0.6 (1.8) -0.11 0.1	-0.03 [l] procedures 1000 חזה CT 71250
Table S5 clinical findings	CT	Daily % Findings, CT MSK [ipw adjusted]	t test	0.9 (2.2)	0.6 (1.8) -0.12 0.04	0.6 (2.5) -0.10 0.4	0.5 (1.5) -0.17 0.02 *	0.7 (1.8) -0.09 0.2	4.27 [h] wait time
Table S5 clinical findings	CT	% Findings, CT MSK [unadjusted]	proportion ztest	0.9 (9.5)	0.6 (7.9) -0.02 1.0				-0.33 [h] site Ashdod public
Table S5 clinical findings	CT	% Findings, CT MSK [adv adjusted]	proportion ztest	0.9 (9.5)	0.6 (7.8) -0.02 1.0				-0.03 [l] procedures 1000 חזה CT 71250
Table S5 clinical findings	CT	% Findings, CT MSK [ipw adjusted]	proportion ztest	0.9 (9.5)	0.5 (7.3) -0.03 1.0				4.27 [h] wait time
Table S5 clinical findings	CT	Daily % Findings, CT brain [unadjusted]	t test	4.9 (4.4)	6.2 (4.3) +0.20 5e-04 *	3.9 (3.6) -0.18 0.08	4.7 (2.6) -0.05 0.5	7.7 (4.7) +0.44 3e-10 *	-0.39 [h] wait time
Table S5 clinical findings	CT	Daily % Findings, CT brain [adv adjusted]	t test	4.9 (4.4)	6.4 (5.9) +0.20 2e-04 *	4.2 (4.3) -0.12 0.3	4.8 (3.8) -0.02 0.8	8.1 (6.9) +0.39 6e-08 *	-0.03 [l] procedures 1000 CT בטן ואגן 74152
Table S5 clinical findings	CT	Daily % Findings, CT brain [ipw adjusted]	t test	4.9 (4.4)	6.7 (7.5) +0.20 3e-04 *	4.5 (4.7) -0.07 0.5	5.0 (3.9) +0.00 1.0	8.4 (9.4) +0.34 4e-06 *	5.87 [h] wait time
Table S5 clinical findings	CT	% Findings, CT brain [unadjusted]	proportion ztest	4.9 (21.6)	6.2 (24.1) +0.04 2e-07 *				-0.39 [h] wait time
Table S5 clinical findings	CT	% Findings, CT brain [adv adjusted]	proportion ztest	4.9 (21.6)	6.6 (24.8) +0.05 5e-11 *				-0.03 [l] procedures 1000 CT בטן ואגן 74152
Table S5 clinical findings	CT	% Findings, CT brain [ipw adjusted]	proportion ztest	4.9 (21.6)	6.8 (25.3) +0.06 1e-13 *				5.87 [h] wait time
Table S5 clinical findings	CT	Daily % Findings, CT other [unadjusted]	t test	4.1 (1.7)	4.2 (1.7) +0.05 0.4	4.5 (2.0) +0.16 0.2	4.2 (1.6) +0.03 0.7	4.2 (1.7) +0.03 0.6	-0.33 [h] wait time
Table S5 clinical findings	CT	Daily % Findings, CT other [adv adjusted]	t test	4.1 (1.7)	4.0 (2.0) -0.02 0.7	4.1 (2.0) +0.01 0.9	4.0 (1.7) -0.03 0.7	4.0 (2.2) -0.02 0.8	-0.01 [l] site Haifa
Table S5 clinical findings	CT	Daily % Findings, CT other [ipw adjusted]	t test	4.1 (1.7)	4.4 (5.6) +0.05 0.3	4.2 (1.9) +0.06 0.6	4.0 (1.9) -0.03 0.7	4.7 (7.6) +0.08 0.3	11.65 [h] wait time
Table S5 clinical findings	CT	% Findings, CT other [unadjusted]	proportion ztest	4.1 (19.8)	4.2 (20.0) +0.00 0.2				-0.33 [h] wait time
Table S5 clinical findings	CT	% Findings, CT other [adv adjusted]	proportion ztest	4.1 (19.8)	4.0 (19.6) -0.00 0.7				-0.01 [l] site Haifa
Table S5 clinical findings	CT	% Findings, CT other [ipw adjusted]	proportion ztest	4.1 (19.8)	2.9 (16.7) -0.04 1.0				11.65 [h] wait time
Table S5 clinical findings	MG	Daily % Findings, MG screening [unadjusted]	t test	2.0 (0.8)	2.1 (0.9) +0.10 0.07	2.3 (1.4) +0.22 0.09	2.0 (0.8) +0.06 0.5	2.1 (0.8) +0.09 0.2	-0.22 [m] wait time
Table S5 clinical findings	MG	Daily % Findings, MG screening [adv adjusted]	t test	2.0 (0.8)	2.2 (1.1) +0.13 0.02 *	2.5 (1.7) +0.25 0.06	2.2 (0.9) +0.18 0.02 *	2.0 (0.9) +0.06 0.4	0.03 [l] site Jerusalem
Table S5 clinical findings	MG	Daily % Findings, MG screening [ipw adjusted]	t test	2.0 (0.8)	2.4 (4.9) +0.09 0.10	2.5 (1.9) +0.28 0.05	2.2 (0.9) +0.19 0.02 *	2.5 (6.7) +0.08 0.3	34.15 [h] wait time
Table S5 clinical findings	MG	% Findings, MG screening [unadjusted]	proportion ztest	2.0 (13.9)	2.1 (14.2) +0.01 0.03 *				-0.22 [m] wait time
Table S5 clinical findings	MG	% Findings, MG screening [adv adjusted]	proportion ztest	2.0 (13.9)	2.1 (14.4) +0.01 0.004 *				0.03 [l] site Jerusalem
Table S5 clinical findings	MG	% Findings, MG screening [ipw adjusted]	proportion ztest	2.0 (13.9)	1.7 (13.0) -0.01 1.0				34.15 [h] wait time
Table S5 clinical findings	MG	Daily % Findings, MG diagnostic [unadjusted]	t test	5.9 (2.5)	6.1 (2.7) +0.05 0.3	7.5 (3.7) +0.36 0.006 *	6.4 (2.6) +0.15 0.05	5.5 (2.1) -0.13 0.06	0.19 [m] site Ramat Hachayal
Table S5 clinical findings	MG	Daily % Findings, MG diagnostic [adv adjusted]	t test	5.9 (2.5)	6.2 (3.0) +0.08 0.2	7.4 (4.3) +0.30 0.02 *	6.7 (2.6) +0.23 0.003 *	5.5 (2.7) -0.10 0.1	0.02 [l] site Jerusalem
Table S5 clinical findings	MG	Daily % Findings, MG diagnostic [ipw adjusted]	t test	5.9 (2.5)	6.2 (3.0) +0.08 0.1	7.5 (4.0) +0.34 0.01 *	6.8 (2.6) +0.26 9e-04 *	5.5 (2.7) -0.12 0.08	0.26 [h] wait time
Table S5 clinical findings	MG	% Findings, MG diagnostic [unadjusted]	proportion ztest	5.9 (23.5)	6.0 (23.7) +0.00 0.3				0.19 [m] site Ramat Hachayal
Table S5 clinical findings	MG	% Findings, MG diagnostic [adv adjusted]	proportion ztest	5.9 (23.5)	6.0 (23.8) +0.01 0.2				0.02 [l] site Jerusalem
Table S5 clinical findings	MG	% Findings, MG diagnostic [ipw adjusted]	proportion ztest	5.9 (23.5)	6.1 (23.9) +0.01 0.1				0.26 [h] wait time

## Sheet: S6 causal effects
Table	Modality	Measure	Test	WAVE34	Max bias
Table S6 causal effects	MG	% Findings, covid infection [unadjusted]	Odds-Ratio test	n_1=5,279 n_0=111,946 Log OR= -0.03 CI95=[-0.20,0.14] P= 0.8	-0.25 [h] ses ags
Table S6 causal effects	MG	% Findings, covid infection [adjusted adv]	Odds-Ratio test	n_1=5,279 n_0=111,946 Log OR= -0.15 CI95=[-0.33,0.03] P= 0.1	-0.02 [l] pre exam urgency:Y
Table S6 causal effects	MG	% Findings, covid infection [adjusted ipw]	Odds-Ratio test	n_1=5,279 n_0=111,946 Log OR= -0.15 CI95=[-0.32,0.03] P= 0.1	0.03 [l] num hospitalizations 90d
Table S6 causal effects	CT	% Findings, covid infection [unadjusted]	Odds-Ratio test	n_1=5,389 n_0=88,063 Log OR= -0.00 CI95=[-0.13,0.13] P= 1.0	-0.25 [h] socio economic cluster
Table S6 causal effects	CT	% Findings, covid infection [adjusted adv]	Odds-Ratio test	n_1=5,389 n_0=88,063 Log OR= +0.03 CI95=[-0.10,0.16] P= 0.7	-0.03 [l] procedures CT םיילגר יקרוע ויגנא 71256
Table S6 causal effects	CT	% Findings, covid infection [adjusted ipw]	Odds-Ratio test	n_1=5,389 n_0=88,063 Log OR= +0.38 CI95=[0.25,0.50] P=4e-09 *	-18.22 [h] num hospitalizations 90d
Table S6 causal effects	CT brain	% Findings, covid infection [unadjusted]	Odds-Ratio test	n_1=857 n_0=13,999 Log OR= +0.22 CI95=[-0.03,0.48] P=0.08	-0.28 [h] age
Table S6 causal effects	CT brain	% Findings, covid infection [adjusted adv]	Odds-Ratio test	n_1=857 n_0=13,999 Log OR= +0.31 CI95=[0.07,0.56] P=0.01 *	-0.02 [l] procedures ינתומ שע (CT) 72131
Table S6 causal effects	CT brain	% Findings, covid infection [adjusted ipw]	Odds-Ratio test	n_1=857 n_0=13,999 Log OR= +0.42 CI95=[0.18,0.65] P=5e-04 *	0.08 [l] num hospitalizations 90d
Table S6 causal effects	CT chest	% Findings, covid infection [unadjusted]	Odds-Ratio test	n_1=994 n_0=12,169 Log OR= +0.15 CI95=[-0.09,0.39] P= 0.2	-0.26 [h] socio economic cluster
Table S6 causal effects	CT chest	% Findings, covid infection [adjusted adv]	Odds-Ratio test	n_1=994 n_0=12,169 Log OR= -0.10 CI95=[-0.37,0.16] P= 0.4	-0.07 [l] procedure finding rate
Table S6 causal effects	CT chest	% Findings, covid infection [adjusted ipw]	Odds-Ratio test	n_1=994 n_0=12,169 Log OR= -0.10 CI95=[-0.36,0.17] P= 0.5	0.07 [l] marital status:unknown
Table S6 causal effects	MR	% Findings, covid infection [unadjusted]	Odds-Ratio test	n_1=1,993 n_0=36,943 Log OR= -0.02 CI95=[-0.18,0.15] P= 0.8	-0.28 [h] ses ags
Table S6 causal effects	MR	% Findings, covid infection [adjusted adv]	Odds-Ratio test	n_1=1,993 n_0=36,943 Log OR= +0.12 CI95=[-0.03,0.28] P= 0.1	-0.01 [l] age
Table S6 causal effects	MR	% Findings, covid infection [adjusted ipw]	Odds-Ratio test	n_1=1,993 n_0=36,943 Log OR= +0.06 CI95=[-0.09,0.22] P= 0.4	0.04 [l] comorbidities copd
Table S6 causal effects	MR MSK	% Findings, covid infection [unadjusted]	Odds-Ratio test	n_1=735 n_0=12,907 Log OR= -0.08 CI95=[-0.38,0.22] P= 0.6	-0.25 [h] ses ags
Table S6 causal effects	MR MSK	% Findings, covid infection [adjusted adv]	Odds-Ratio test	n_1=735 n_0=12,907 Log OR= +0.10 CI95=[-0.18,0.37] P= 0.5	-0.04 [l] missing:ses ags
Table S6 causal effects	MR MSK	% Findings, covid infection [adjusted ipw]	Odds-Ratio test	n_1=735 n_0=12,907 Log OR= +0.02 CI95=[-0.26,0.31] P= 0.9	0.07 [l] comorbidities diabetes
Table S6 causal effects	MR Neuro	% Findings, covid infection [unadjusted]	Odds-Ratio test	n_1=999 n_0=18,584 Log OR= +0.08 CI95=[-0.17,0.34] P= 0.5	-0.29 [h] socio economic cluster
Table S6 causal effects	MR Neuro	% Findings, covid infection [adjusted adv]	Odds-Ratio test	n_1=999 n_0=18,584 Log OR= +0.11 CI95=[-0.14,0.36] P= 0.4	-0.02 [l] procedures 1000 ףתכ MRI 72155
Table S6 causal effects	MR Neuro	% Findings, covid infection [adjusted ipw]	Odds-Ratio test	n_1=999 n_0=18,584 Log OR= +0.09 CI95=[-0.16,0.34] P= 0.5	0.04 [l] age group 50-60
Table S6 causal effects	MG	% Findings, covid hospitalization [unadjusted]	Odds-Ratio test	n_1=409 n_0=116,816 Log OR= -0.14 CI95=[-0.77,0.49] P= 0.7	-0.31 [h] ses ags
Table S6 causal effects	MG	% Findings, covid hospitalization [adjusted adv]	Odds-Ratio test	n_1=409 n_0=116,816 Log OR= -0.47 CI95=[-1.21,0.27] P= 0.2	-0.03 [l] missing:ses ags
Table S6 causal effects	MG	% Findings, covid hospitalization [adjusted ipw]	Odds-Ratio test	n_1=409 n_0=116,816 Log OR= -0.58 CI95=[-1.35,0.19] P= 0.1	0.09 [l] during weekend
Table S6 causal effects	CT	% Findings, covid hospitalization [unadjusted]	Odds-Ratio test	n_1=996 n_0=92,456 Log OR= +0.38 CI95=[0.13,0.64] P=0.003 *	0.27 [h] procedures הזח CT 71250
Table S6 causal effects	CT	% Findings, covid hospitalization [adjusted adv]	Odds-Ratio test	n_1=996 n_0=92,456 Log OR= +0.37 CI95=[0.11,0.62] P=0.005 *	-0.09 [l] procedures CT רווקס םויצלק 72123
Table S6 causal effects	CT	% Findings, covid hospitalization [adjusted ipw]	Odds-Ratio test	n_1=996 n_0=92,456 Log OR= +0.37 CI95=[0.11,0.62] P=0.005 *	0.10 [l] comorbidities copd
Table S6 causal effects	CT brain	% Findings, covid hospitalization [unadjusted]	Odds-Ratio test	n_1=157 n_0=14,699 Log OR= +0.39 CI95=[-0.15,0.92] P= 0.2	-0.19 [m] age group above 70
Table S6 causal effects	CT brain	% Findings, covid hospitalization [adjusted adv]	Odds-Ratio test	n_1=157 n_0=14,699 Log OR= +0.43 CI95=[-0.10,0.96] P= 0.1	-0.05 [l] urgent finding 90d
Table S6 causal effects	CT brain	% Findings, covid hospitalization [adjusted ipw]	Odds-Ratio test	n_1=157 n_0=14,699 Log OR= +0.46 CI95=[-0.07,0.99] P=0.09	-0.08 [l] distance from site
Table S6 causal effects	CT chest	% Findings, covid hospitalization [unadjusted]	Odds-Ratio test	n_1=309 n_0=12,854 Log OR= +0.16 CI95=[-0.26,0.57] P= 0.5	-0.32 [h] socio economic cluster
Table S6 causal effects	CT chest	% Findings, covid hospitalization [adjusted adv]	Odds-Ratio test	n_1=309 n_0=12,854 Log OR= +0.09 CI95=[-0.34,0.52] P= 0.7	-0.08 [l] missing:socio economic cluster
Table S6 causal effects	CT chest	% Findings, covid hospitalization [adjusted ipw]	Odds-Ratio test	n_1=309 n_0=12,854 Log OR= +0.19 CI95=[-0.22,0.61] P= 0.4	-0.11 [m] wait time
Table S6 causal effects	MR	% Findings, covid hospitalization [unadjusted]	Odds-Ratio test	n_1=347 n_0=38,589 Log OR= +0.33 CI95=[-0.00,0.67] P=0.05	-0.33 [h] socio economic cluster
Table S6 causal effects	MR	% Findings, covid hospitalization [adjusted adv]	Odds-Ratio test	n_1=347 n_0=38,589 Log OR= +0.39 CI95=[0.06,0.72] P=0.02 *	-0.03 [l] missing:ses ags
Table S6 causal effects	MR	% Findings, covid hospitalization [adjusted ipw]	Odds-Ratio test	n_1=347 n_0=38,589 Log OR= +0.31 CI95=[-0.03,0.64] P=0.07	0.10 [m] % confirmed cases at create
Table S6 causal effects	MR MSK	% Findings, covid hospitalization [unadjusted]	Odds-Ratio test	n_1=89 n_0=13,553 Log OR= +0.50 CI95=[-0.16,1.16] P= 0.1	-0.35 [h] socio economic cluster
Table S6 causal effects	MR MSK	% Findings, covid hospitalization [adjusted adv]	Odds-Ratio test	n_1=89 n_0=13,553 Log OR= +1.15 CI95=[0.62,1.67] P=2e-05 *	-0.20 [m] missing:socio economic cluster
Table S6 causal effects	MR MSK	% Findings, covid hospitalization [adjusted ipw]	Odds-Ratio test	n_1=89 n_0=13,553 Log OR= +1.04 CI95=[0.49,1.60] P=3e-04 *	-0.20 [m] missing:socio economic cluster
Table S6 causal effects	MR Neuro	% Findings, covid hospitalization [unadjusted]	Odds-Ratio test	n_1=217 n_0=19,366 Log OR= +0.34 CI95=[-0.13,0.82] P= 0.2	-0.30 [h] socio economic cluster
Table S6 causal effects	MR Neuro	% Findings, covid hospitalization [adjusted adv]	Odds-Ratio test	n_1=217 n_0=19,366 Log OR= +0.13 CI95=[-0.39,0.64] P= 0.6	-0.07 [l] procedure class:MSK
Table S6 causal effects	MR Neuro	% Findings, covid hospitalization [adjusted ipw]	Odds-Ratio test	n_1=217 n_0=19,366 Log OR= +0.46 CI95=[0.01,0.91] P=0.04	0.19 [m] marital status:divorce
Table S6 causal effects	MG	% Findings, covid vaccination [unadjusted]	Odds-Ratio test	n_1=87,500 n_0=29,725 Log OR= -0.19 CI95=[-0.27,-0.12] P=7e-07 *	-0.59 [h] residential mobility
Table S6 causal effects	MG	% Findings, covid vaccination [adjusted adv]	Odds-Ratio test	n_1=87,500 n_0=29,725 Log OR= -0.23 CI95=[-0.31,-0.16] P=7e-10 *	-0.02 [l] residential mobility
Table S6 causal effects	MG	% Findings, covid vaccination [adjusted ipw]	Odds-Ratio test	n_1=87,500 n_0=29,725 Log OR= -0.61 CI95=[-0.66,-0.56] P=1e-122 *	-2.48 [h] during holiday
Table S6 causal effects	CT	% Findings, covid vaccination [unadjusted]	Odds-Ratio test	n_1=65,172 n_0=28,280 Log OR= +0.17 CI95=[0.10,0.24] P=2e-06 *	-0.58 [h] residential mobility
Table S6 causal effects	CT	% Findings, covid vaccination [adjusted adv]	Odds-Ratio test	n_1=65,172 n_0=28,280 Log OR= +0.01 CI95=[-0.06,0.08] P= 0.8	-0.01 [l] npis school closure
Table S6 causal effects	CT	% Findings, covid vaccination [adjusted ipw]	Odds-Ratio test	n_1=65,172 n_0=28,280 Log OR= +0.28 CI95=[0.22,0.35] P=4e-20 *	-1.48 [h] during holiday
Table S6 causal effects	CT brain	% Findings, covid vaccination [unadjusted]	Odds-Ratio test	n_1=10,282 n_0=4,574 Log OR= +0.19 CI95=[0.04,0.33] P=0.01 *	-0.61 [h] residential mobility
Table S6 causal effects	CT brain	% Findings, covid vaccination [adjusted adv]	Odds-Ratio test	n_1=10,282 n_0=4,574 Log OR= +0.08 CI95=[-0.06,0.22] P= 0.3	0.03 [l] time period wave4
Table S6 causal effects	CT brain	% Findings, covid vaccination [adjusted ipw]	Odds-Ratio test	n_1=10,282 n_0=4,574 Log OR= +0.06 CI95=[-0.06,0.19] P= 0.3	-0.94 [h] during holiday
Table S6 causal effects	CT chest	% Findings, covid vaccination [unadjusted]	Odds-Ratio test	n_1=9,610 n_0=3,553 Log OR= +0.34 CI95=[0.18,0.50] P=4e-05 *	-0.55 [h] residential mobility
Table S6 causal effects	CT chest	% Findings, covid vaccination [adjusted adv]	Odds-Ratio test	n_1=9,610 n_0=3,553 Log OR= +0.01 CI95=[-0.14,0.15] P= 0.9	0.01 [l] procedures יראווצ שע (CT) 721251
Table S6 causal effects	CT chest	% Findings, covid vaccination [adjusted ipw]	Odds-Ratio test	n_1=9,610 n_0=3,553 Log OR= +0.21 CI95=[0.08,0.33] P=1e-03 *	-1.83 [h] during holiday
Table S6 causal effects	MR	% Findings, covid vaccination [unadjusted]	Odds-Ratio test	n_1=27,510 n_0=11,426 Log OR= -0.01 CI95=[-0.09,0.07] P= 0.8	-0.58 [h] residential mobility
Table S6 causal effects	MR	% Findings, covid vaccination [adjusted adv]	Odds-Ratio test	n_1=27,510 n_0=11,426 Log OR= -0.03 CI95=[-0.11,0.05] P= 0.5	-0.01 [l] residential mobility
Table S6 causal effects	MR	% Findings, covid vaccination [adjusted ipw]	Odds-Ratio test	n_1=27,510 n_0=11,426 Log OR= -0.11 CI95=[-0.18,-0.03] P=0.004 *	-0.69 [h] during holiday
Table S6 causal effects	MR MSK	% Findings, covid vaccination [unadjusted]	Odds-Ratio test	n_1=9,475 n_0=4,167 Log OR= +0.01 CI95=[-0.13,0.16] P= 0.8	-0.62 [h] residential mobility
Table S6 causal effects	MR MSK	% Findings, covid vaccination [adjusted adv]	Odds-Ratio test	n_1=9,475 n_0=4,167 Log OR= +0.10 CI95=[-0.05,0.24] P= 0.2	0.02 [l] procedures 1000 יבג שע-MRI 72149
Table S6 causal effects	MR MSK	% Findings, covid vaccination [adjusted ipw]	Odds-Ratio test	n_1=9,475 n_0=4,167 Log OR= +0.22 CI95=[0.08,0.35] P=0.002 *	-0.87 [h] during holiday
Table S6 causal effects	MR Neuro	% Findings, covid vaccination [unadjusted]	Odds-Ratio test	n_1=13,928 n_0=5,655 Log OR= -0.02 CI95=[-0.15,0.10] P= 0.7	-0.57 [h] residential mobility
Table S6 causal effects	MR Neuro	% Findings, covid vaccination [adjusted adv]	Odds-Ratio test	n_1=13,928 n_0=5,655 Log OR= -0.00 CI95=[-0.13,0.12] P= 1.0	-0.01 [l] % confirmed cases
Table S6 causal effects	MR Neuro	% Findings, covid vaccination [adjusted ipw]	Odds-Ratio test	n_1=13,928 n_0=5,655 Log OR= -0.04 CI95=[-0.16,0.08] P= 0.5	-0.55 [h] during holiday
